# Supplementary material for: An Epigenome-Wide DNA Methylation Map of Testis in Pigs for Study of Complex Traits
Source: Front Genet. 2019 Apr 30;10:405. doi: 10.3389/fgene.2019.00405 (PMC6502962; doi:10.3389/fgene.2019.00405)
Supplement: FILE S2 — GO terms and enriched genes associated with DMCs. [file Data_Sheet_2.xlsx]

## Sheet: GO terms
Category	ID	Term	Count	%	P-value	NCBI Reference Sequence	List Total	Pop Hits	Pop Total	Fold Enrichment	Bonferroni	Benjamini	FDR	DMC in GO term
Biological process	GO:0045944	positive regulation of transcription from RNA polymerase II promoter	27	6.53753	0.000205906	NM_001315716, NM_001105290, NM_001037966, NM_001039745, NM_001044528, NM_001128436, NM_001113055, NM_213745, NM_001194975, NM_001097420, NM_001008481, NM_001134349, NM_001245979, NM_001244804, NM_214372, NM_001256770, NM_001114673, NM_001168001, NM_001243819, NM_001099935, NM_001243915, NM_001246202, NM_214015, NM_001099933, NM_001112686, NM_001285967, NM_001078663	317	436	11368	2.22076	0.272062	0.272062	0.34271	56
Biological process	GO:0030501	positive regulation of bone mineralization	6	1.45278	0.000442278	NM_214198, NM_001105290, NM_001039745, NM_001168001, NM_001128436, NM_214015	317	24	11368	8.9653	0.494468	0.288992	0.734766	8
Biological process	GO:0006351	transcription, DNA-templated	20	4.84262	0.000475943	NM_001315716, NM_001044536, NM_001114671, NM_001267893, NM_001037966, NM_001142666, NM_001142669, NM_001185836, NM_001099933, NM_001113698, NM_214266, NM_001001644, NM_001135959, NM_214157, NM_213745, NM_001194975, NM_001097420, NM_001243867, NM_001123210, NM_001008481	317	290	11368	2.47319	0.520053	0.217055	0.790486	52
Biological process	GO:0001892	embryonic placenta development	4	0.968523	0.00388399	NM_001243819, NM_001097420, NM_001246202, NM_001245979	317	12	11368	11.9537	0.997523	0.776913	6.28158	7
Biological process	GO:0051781	positive regulation of cell division	5	1.21065	0.00400944	NM_214198, NM_213801, NM_214251, NM_213883, NM_214015	317	24	11368	7.47108	0.99796	0.710325	6.47815	7
Biological process	GO:1904874	positive regulation of telomerase RNA localization to Cajal body	4	0.968523	0.00494617	NM_001278779, NM_001243867, NM_001142668, NM_001170520	317	13	11368	11.0342	0.999522	0.720379	7.93372	6
Biological process	GO:0035329	hippo signaling	4	0.968523	0.00755177	NM_001177919, NM_001037966, NM_001142666, NM_001142669	317	15	11368	9.56299	0.999992	0.811727	11.8713	6
Biological process	GO:0071404	cellular response to low-density lipoprotein particle stimulus	3	0.726392	0.0107295	NM_214006, NM_213908, NM_213968	317	6	11368	17.9306	1	0.87498	16.4593	6
Biological process	GO:0006094	gluconeogenesis	4	0.968523	0.0108326	NM_214349, NM_001123158, NM_214330, NM_213979	317	17	11368	8.43793	1	0.845276	16.6043	4
Biological process	GO:0055114	oxidation-reduction process	10	2.42131	0.0141997	NM_214425, NM_001184752, NM_214267, NM_001129959, NM_001131046, NM_214295, NM_214433, NM_001044611, NM_213881, NM_214201	317	137	11368	2.61761	1	0.889781	21.2127	25
Biological process	GO:0005978	glycogen biosynthetic process	3	0.726392	0.0147471	NM_001166317, NM_001293144, NM_001195508	317	7	11368	15.3691	1	0.875403	21.9389	6
Biological process	GO:0050982	detection of mechanical stimulus	3	0.726392	0.0147471	NM_214323, NM_001246202, NM_001245979	317	7	11368	15.3691	1	0.875403	21.9389	5
Biological process	GO:0042994	cytoplasmic sequestering of transcription factor	3	0.726392	0.0193049	NM_001114671, NM_001246202, NM_001245979	317	8	11368	13.4479	1	0.918319	27.7455	5
Biological process	GO:0002028	regulation of sodium ion transport	3	0.726392	0.0193049	NM_214295, NM_001128436, NM_214249	317	8	11368	13.4479	1	0.918319	27.7455	3
Biological process	GO:1904851	positive regulation of establishment of protein localization to telomere	3	0.726392	0.0193049	NM_001278779, NM_001142668, NM_001170520	317	8	11368	13.4479	1	0.918319	27.7455	3
Biological process	GO:0033209	tumor necrosis factor-mediated signaling pathway	4	0.968523	0.0195256	NM_001244099, NM_001135959, NM_001099926, NM_001099935	317	21	11368	6.8307	1	0.903571	28.0162	8
Biological process	GO:0043588	skin development	4	0.968523	0.0195256	NM_001014971, NM_214323, NM_001001534, NM_001246202	317	21	11368	6.8307	1	0.903571	28.0162	17
Biological process	GO:0031623	receptor internalization	4	0.968523	0.0195256	NM_214006, NM_213908, NM_214199, NM_213968	317	21	11368	6.8307	1	0.903571	28.0162	7
Biological process	GO:0001701	in utero embryonic development	9	2.17918	0.0195261	NM_001206376, NM_001285971, NM_001195322, NM_213968, NM_214330, NM_001315712, NM_001244149, NM_214295, NM_001099933	317	121	11368	2.66736	1	0.886043	28.0167	20
Biological process	GO:0006633	fatty acid biosynthetic process	4	0.968523	0.0221533	NM_214266, NM_001001642, NM_001206399, NM_001114269	317	22	11368	6.52022	1	0.900038	31.1657	6
Biological process	GO:0001654	eye development	3	0.726392	0.0243697	NM_001206376, NM_213801, NM_001168001	317	9	11368	11.9537	1	0.907238	33.721	7
Biological process	GO:0034765	regulation of ion transmembrane transport	3	0.726392	0.0243697	NM_214218, NM_001044605, NM_214225	317	9	11368	11.9537	1	0.907238	33.721	4
Biological process	GO:0071805	potassium ion transmembrane transport	4	0.968523	0.0249641	NM_214218, NM_001100189, NM_214454, NM_213985	317	23	11368	6.23673	1	0.899051	34.3909	5
Biological process	GO:0008152	metabolic process	7	1.69492	0.0250231	NM_001033008, NM_001099930, NM_213955, NM_001143700, NM_001143697, NM_001005730, NM_001168415	317	81	11368	3.09912	1	0.885928	34.4571	26
Biological process	GO:0001934	positive regulation of protein phosphorylation	5	1.21065	0.0264576	NM_001243463, NM_001256779, NM_001204382, NM_214015, NM_001285975	317	41	11368	4.37332	1	0.886523	36.0462	9
Biological process	GO:0010629	negative regulation of gene expression	6	1.45278	0.0304318	NM_001206399, NM_001195322, NM_213888, NM_001080206, NM_001078663, NM_214015	317	63	11368	3.41535	1	0.907702	40.2621	7
Biological process	GO:0016049	cell growth	4	0.968523	0.0311332	NM_214198, NM_214272, NM_001123072, NM_214015	317	25	11368	5.73779	1	0.901963	40.9785	11
Biological process	GO:2000679	positive regulation of transcription regulatory region DNA binding	3	0.726392	0.0358961	NM_001285967, NM_001078663, NM_214015	317	11	11368	9.78033	1	0.922869	45.6335	5
Biological process	GO:0035307	positive regulation of protein dephosphorylation	3	0.726392	0.0358961	NM_001005730, NM_001243902, NM_214015	317	11	11368	9.78033	1	0.922869	45.6335	4
Biological process	GO:0016192	vesicle-mediated transport	6	1.45278	0.0362093	NM_001244452, NM_001243360, NM_001098585, NM_001243183, NM_001244534, NM_001123199	317	66	11368	3.26011	1	0.915638	45.9273	11
Biological process	GO:0007050	cell cycle arrest	5	1.21065	0.0383128	NM_001285967, NM_001246202, NM_001245979, NM_214015, NM_001243823	317	46	11368	3.89796	1	0.918731	47.8614	9
Biological process	GO:0016477	cell migration	7	1.69492	0.0409737	NM_001114670, NM_001113452, NM_001244456, NM_214323, NM_001201485, NM_001080206, NM_214015	317	91	11368	2.75855	1	0.924263	50.2149	12
Biological process	GO:0006874	cellular calcium ion homeostasis	5	1.21065	0.0437796	NM_001098582, NM_213750, NM_001123213, NM_001130974, NM_214308	317	48	11368	3.73554	1	0.929703	52.5884	9
Biological process	GO:0002062	chondrocyte differentiation	4	0.968523	0.0496886	NM_001315712, NM_213801, NM_001039745, NM_214015	317	30	11368	4.78149	1	0.945562	57.2431	15
Biological process	GO:0006886	intracellular protein transport	9	2.17918	0.0543884	NM_001244452, NM_214199, NM_001098594, NM_001099928, NM_001098585, NM_001243183, NM_001123199, NM_001243924, NM_001244384	317	148	11368	2.18075	1	0.954031	60.6349	24
Biological process	GO:0043932	ossification involved in bone remodeling	2	0.484262	0.0548243	NM_214198, NM_214015	317	2	11368	35.8612	1	0.950118	60.9363	2
Biological process	GO:0031999	negative regulation of fatty acid beta-oxidation	2	0.484262	0.0548243	NM_001206399, NM_001123135	317	2	11368	35.8612	1	0.950118	60.9363	3
Biological process	GO:0072177	mesonephric duct development	2	0.484262	0.0548243	NM_001246202, NM_001245979	317	2	11368	35.8612	1	0.950118	60.9363	4
Biological process	GO:0006084	acetyl-CoA metabolic process	2	0.484262	0.0548243	NM_001206399, NM_001114269	317	2	11368	35.8612	1	0.950118	60.9363	3
Biological process	GO:0021915	neural tube development	3	0.726392	0.0562436	NM_001143692, NM_001246202, NM_001245979	317	14	11368	7.68454	1	0.948973	61.9028	10
Biological process	GO:0000122	negative regulation of transcription from RNA polymerase II promoter	15	3.63196	0.0570039	NM_001114673, NM_001315712, NM_001168001, NM_213801, NM_001243915, NM_001044576, NM_001101823, NM_001244562, NM_001243031, NM_001204369, NM_001285971, NM_001097437, NM_001113055, NM_001285967, NM_001315730	317	315	11368	1.70768	1	0.94604	62.4112	55
Biological process	GO:0006508	proteolysis	7	1.69492	0.059838	NM_001037721, NM_214242, NM_213888, NM_214148, NM_214108, NM_001099926, NM_001100188	317	100	11368	2.51028	1	0.948867	64.2508	16
Biological process	GO:0044804	nucleophagy	3	0.726392	0.0637347	NM_001190295, NM_001190278, NM_001190296	317	15	11368	7.17224	1	0.953916	66.6423	6
Biological process	GO:0010800	positive regulation of peptidyl-threonine phosphorylation	3	0.726392	0.0637347	NM_001105290, NM_001243854, NM_214015	317	15	11368	7.17224	1	0.953916	66.6423	3
Biological process	GO:0050714	positive regulation of protein secretion	3	0.726392	0.0637347	NM_214198, NM_001243924, NM_214015	317	15	11368	7.17224	1	0.953916	66.6423	3
Biological process	GO:0000226	microtubule cytoskeleton organization	4	0.968523	0.067602	NM_001244707, NM_001204374, NM_001244804, NM_001244105	317	34	11368	4.21896	1	0.958185	68.8665	62
Biological process	GO:0007596	blood coagulation	4	0.968523	0.067602	NM_214242, NM_001244263, NM_001098589, NM_001246221	317	34	11368	4.21896	1	0.958185	68.8665	7
Biological process	GO:0048538	thymus development	4	0.968523	0.067602	NM_001297633, NM_001031797, NM_213750, NM_001112686	317	34	11368	4.21896	1	0.958185	68.8665	6
Biological process	GO:0050821	protein stabilization	6	1.45278	0.0686377	NM_001278779, NM_001098589, NM_001135680, NM_001131046, NM_001078663, NM_001170520	317	79	11368	2.72364	1	0.956403	69.438	6
Biological process	GO:0006468	protein phosphorylation	6	1.45278	0.0686377	NM_214266, NM_001001642, NM_001243819, NM_001144119, NM_214015, NM_214372	317	79	11368	2.72364	1	0.956403	69.438	8
Biological process	GO:0048754	branching morphogenesis of an epithelial tube	3	0.726392	0.0715388	NM_001315712, NM_001105290, NM_001246202	317	16	11368	6.72397	1	0.958388	70.9869	14
Biological process	GO:0032092	positive regulation of protein binding	4	0.968523	0.0775121	NM_001244300, NM_001243463, NM_001201485, NM_001246202	317	36	11368	3.98458	1	0.965349	73.9466	12
Biological process	GO:0010718	positive regulation of epithelial to mesenchymal transition	3	0.726392	0.079633	NM_214198, NM_001201485, NM_214015	317	17	11368	6.32845	1	0.965519	74.9274	4
Biological process	GO:0003100	regulation of systemic arterial blood pressure by endothelin	2	0.484262	0.0811023	NM_001098582, NM_214295	317	3	11368	23.9075	1	0.964711	75.5864	3
Biological process	GO:0006438	valyl-tRNA aminoacylation	2	0.484262	0.0811023	NM_001195378, NM_001123214	317	3	11368	23.9075	1	0.964711	75.5864	2
Biological process	GO:0031587	positive regulation of inositol 1,4,5-trisphosphate-sensitive calcium-release channel activity	2	0.484262	0.0811023	NM_213964, NM_001245979	317	3	11368	23.9075	1	0.964711	75.5864	8
Biological process	GO:0071169	establishment of protein localization to chromatin	2	0.484262	0.0811023	NM_001243867, NM_001244562	317	3	11368	23.9075	1	0.964711	75.5864	5
Biological process	GO:0001542	ovulation from ovarian follicle	2	0.484262	0.0811023	NM_001135959, NM_214295	317	3	11368	23.9075	1	0.964711	75.5864	5
Biological process	GO:0006914	autophagy	4	0.968523	0.0826923	NM_214266, NM_001037721, NM_001190283, NM_001190278	317	37	11368	3.87689	1	0.964112	76.2812	4
Biological process	GO:0048813	dendrite morphogenesis	3	0.726392	0.0879951	NM_213968, NM_001244837, NM_001080206	317	18	11368	5.97687	1	0.968703	78.4663	3
Biological process	GO:0043408	regulation of MAPK cascade	4	0.968523	0.0880173	NM_214198, NM_001105290, NM_001168001, NM_214015	317	38	11368	3.77486	1	0.966042	78.475	6
Biological process	GO:0042593	glucose homeostasis	5	1.21065	0.0934252	NM_214218, NM_214266, NM_214330, NM_001135959, NM_001315601	317	62	11368	2.89203	1	0.970319	80.5068	8
Biological process	GO:0010862	positive regulation of pathway-restricted SMAD protein phosphorylation	4	0.968523	0.0934828	NM_214198, NM_001105290, NM_001168001, NM_214015	317	39	11368	3.67807	1	0.967921	80.5275	6
Biological process	GO:0010628	positive regulation of gene expression	7	1.69492	0.0948773	NM_001001642, NM_001285971, NM_001195322, NM_213888, NM_213801, NM_001111256, NM_214015	317	113	11368	2.22149	1	0.967152	81.0209	11
Biological process	GO:0042771	intrinsic apoptotic signaling pathway in response to DNA damage by p53 class mediator	3	0.726392	0.0966042	NM_001315716, NM_001244099, NM_001195357	317	19	11368	5.66229	1	0.966814	81.6156	4
Biological process	GO:0030318	melanocyte differentiation	3	0.726392	0.0966042	NM_001098582, NM_001098589, NM_001099933	317	19	11368	5.66229	1	0.966814	81.6156	5
Biological process	GO:0030593	neutrophil chemotaxis	4	0.968523	0.0990847	NM_001098582, NM_213908, NM_001256776, NM_001244730	317	40	11368	3.58612	1	0.967398	82.4393	8
Cellular component	GO:0016020	membrane	35	8.47458	0.000553589	NM_001146126, NM_001315712, NM_001039745, NM_001001534, NM_001099926, NM_214025, NM_001244285, NM_001243031, NM_001001642, NM_213908, NM_001135959, NM_213968, NM_001137639, NM_001038645, NM_001194975, NM_001098589, NM_214138, NM_001206363, NM_001245979, NM_001243810, NM_214088, NM_001004044, NM_001114670, NM_214114, NM_001142827, NM_001195508, NM_001111256, NM_001246202, NM_213960, NM_214006, NM_…	341	707	12833	1.86304	0.162386	0.162386	0.744461	75
Cellular component	GO:0005737	cytoplasm	80	19.3705	0.00106384	NM_001315716, NM_001243463, NM_001315712, NM_001044528, NM_001105296, NM_001244285, NM_213964, NM_001001644, NM_214330, NM_001195781, NM_001206919, NM_001278779, NM_001123210, NM_001243711, NM_001244801, NM_214372, NM_001105302, NM_001244473, NM_001244861, NM_001244149, NM_001111256, NM_001246202, NM_001204383, NM_214015, NM_213851, NM_214157, NM_001243867, NM_001113444, NM_214155, NM_214201, NM_…	341	2145	12833	1.40358	0.288664	0.156593	1.42609	185
Cellular component	GO:0005634	nucleus	78	18.8862	0.00134652	NM_001297633, NM_001267893, NM_001123197, NM_001037966, NM_001044576, NM_001243902, NM_001244285, NM_213964, NM_001284366, NM_001001642, NM_001195781, NM_001113055, NM_001194975, NM_001134349, NM_001123210, NM_001243711, NM_001123217, NM_001244801, NM_001243810, NM_001256770, NM_001244861, NM_001101823, NM_001246202, NM_001111256, NM_214015, NM_213960, NM_001206399, NM_001206404, NM_213954, NM_21…	341	2096	12833	1.40048	0.350256	0.133875	1.80185	182
Cellular component	GO:0005615	extracellular space	33	7.99031	0.00665024	NM_001243330, NM_001184752, NM_001195105, NM_001105290, NM_213801, NM_001098582, NM_001037721, NM_214016, NM_214330, NM_214080, NM_001159307, NM_214251, NM_214117, NM_001243810, NM_001285975, NM_001170828, NM_214372, NM_001145985, NM_001004044, NM_001168418, NM_001129958, NM_001168001, NM_214148, NM_001005730, NM_001111256, NM_213883, NM_214015, NM_001123089, NM_214242, NM_214198, NM_214108, NM_0…	341	762	12833	1.62979	0.881777	0.413625	8.61064	60
Cellular component	GO:0031512	motile primary cilium	3	0.726392	0.00978296	NM_001315712, NM_001246202, NM_001245979	341	6	12833	18.8167	0.956974	0.466978	12.4242	14
Cellular component	GO:0042383	sarcolemma	5	1.21065	0.0226869	NM_214218, NM_213968, NM_001001534, NM_214454, NM_214249	341	41	12833	4.58944	0.999353	0.70592	26.6314	7
Cellular component	GO:0016605	PML body	5	1.21065	0.0226869	NM_001204369, NM_001244300, NM_001044528, NM_001285967, NM_001078663	341	41	12833	4.58944	0.999353	0.70592	26.6314	15
Cellular component	GO:0005789	endoplasmic reticulum membrane	12	2.90557	0.0273174	NM_214425, NM_001244263, NM_001129959, NM_214108, NM_001167647, NM_214157, NM_001123213, NM_001190212, NM_214188, NM_214433, NM_214365, NM_214051	341	214	12833	2.11029	0.999858	0.71809	31.1859	26
Cellular component	GO:0031012	extracellular matrix	7	1.69492	0.0321547	NM_213962, NM_214198, NM_214323, NM_214272, NM_214308, NM_001168422, NM_001246221	341	90	12833	2.92704	0.999971	0.729456	35.6633	18
Cellular component	GO:0043209	myelin sheath	8	1.93705	0.0331691	NM_214330, NM_213954, NM_001171541, NM_001278779, NM_001123206, NM_001244384, NM_001170520, NM_213960	341	115	12833	2.61798	0.999979	0.698609	36.5673	9
Cellular component	GO:0005578	proteinaceous extracellular matrix	9	2.17918	0.0352379	NM_001014971, NM_001044548, NM_001123204, NM_214272, NM_214015, NM_001031794, NM_001145985, NM_001246221, NM_001170828	341	142	12833	2.38522	0.99999	0.682717	38.3747	40
Cellular component	GO:0042645	mitochondrial nucleoid	4	0.968523	0.0370258	NM_001244300, NM_213962, NM_001128475, NM_213960	341	28	12833	5.3762	0.999994	0.666316	39.8981	9
Cellular component	GO:0005815	microtubule organizing center	4	0.968523	0.0441578	NM_001032356, NM_001243360, NM_001008481, NM_001204374	341	30	12833	5.01779	0.999999	0.700108	45.6347	19
Cellular component	GO:0070062	extracellular exosome	54	13.0751	0.0451099	NM_001243945, NM_001244403, NM_001204374, NM_001244384, NM_001243902, NM_001001642, NM_001123158, NM_213968, NM_214330, NM_001137639, NM_001278779, NM_001245979, NM_001243810, NM_001170520, NM_214372, NM_001142827, NM_001195119, NM_001129958, NM_001005730, NM_001246202, NM_001111256, NM_213960, NM_214108, NM_001243867, NM_001134356, NM_001014971, NM_213849, NM_001243487, NM_213801, NM_001001534, …	341	1590	12833	1.27812	1	0.67897	46.3609	124
Cellular component	GO:0043234	protein complex	8	1.93705	0.0451159	NM_001190295, NM_213964, NM_001114673, NM_001173519, NM_001243819, NM_001130974, NM_214188, NM_001204374	341	123	12833	2.4477	1	0.65188	46.3655	28
Cellular component	GO:0002133	polycystin complex	2	0.484262	0.0522885	NM_001246202, NM_001245979	341	2	12833	37.6334	1	0.682002	51.5541	4
Cellular component	GO:0005759	mitochondrial matrix	6	1.45278	0.0663412	NM_001244727, NM_001244153, NM_001243945, NM_001128475, NM_001078663, NM_001044611	341	82	12833	2.75367	1	0.746625	60.3991	7
Cellular component	GO:0035748	myelin sheath abaxonal region	2	0.484262	0.0774012	NM_213968, NM_001204374	341	3	12833	25.089	1	0.780508	66.2816	13
Cellular component	GO:0042470	melanosome	4	0.968523	0.0837441	NM_001037721, NM_213968, NM_001099928, NM_001098589	341	39	12833	3.85984	1	0.788776	69.2789	12
Cellular component	GO:0016324	apical plasma membrane	7	1.69492	0.0963771	NM_001143692, NM_001099928, NM_214108, NM_001143724, NM_214454, NM_001128436, NM_001204374	341	119	12833	2.21373	1	0.81856	74.5276	34
Cellular component	GO:0043197	dendritic spine	3	0.726392	0.0972617	NM_213968, NM_001038645, NM_214372	341	20	12833	5.64501	1	0.805469	74.862	4
Cellular component	GO:0005829	cytosol	26	6.2954	0.0984512	NM_001190295, NM_001243463, NM_001113452, NM_001243487, NM_001114269, NM_001100188, NM_214025, NM_001044603, NM_001190296, NM_213964, NM_001123158, NM_214016, NM_001135959, NM_001123199, NM_001194975, NM_001123210, NM_001123214, NM_001142827, NM_001123135, NM_213979, NM_001135680, NM_001111256, NM_213881, NM_001099928, NM_214323, NM_001078663	341	718	12833	1.36277	1	0.793879	75.3053	77
Molecular function	GO:0016746	transferase activity, transferring acyl groups	6	1.45278	7.65539e-05	NM_001007191, NM_001129805, NM_001033008, NM_001143700, NM_001143697, NM_214051	309	17	11048	12.6191	0.0344554	0.0344554	0.108825	15
Molecular function	GO:0005524	ATP binding	45	10.8959	0.00129305	NM_214349, NM_001204765, NM_001195371, NM_001166317, NM_001293144, NM_001243945, NM_001039745, NM_001114269, NM_001195378, NM_001204374, NM_214249, NM_001101817, NM_001044574, NM_001177919, NM_001001642, NM_001195781, NM_001195357, NM_001171541, NM_001278779, NM_001197194, NM_001143716, NM_001244801, NM_001123214, NM_001170520, NM_001105302, NM_001114672, NM_001256770, NM_001114670, NM_001143692,…	309	992	11048	1.62191	0.447112	0.256436	1.82343	101
Molecular function	GO:0008201	heparin binding	9	2.17918	0.00198254	NM_001293141, NM_214016, NM_001014971, NM_213801, NM_001129958, NM_214272, NM_214308, NM_001113436, NM_214372	309	82	11048	3.92422	0.597035	0.261378	2.78304	33
Molecular function	GO:0008083	growth factor activity	7	1.69492	0.00253078	NM_214016, NM_214198, NM_213801, NM_214251, NM_214259, NM_213883, NM_214015	309	50	11048	5.00557	0.686692	0.251843	3.53984	9
Molecular function	GO:0001948	glycoprotein binding	6	1.45278	0.00266282	NM_213908, NM_001039745, NM_214251, NM_001080206, NM_214015, NM_001246221	309	35	11048	6.12926	0.705123	0.2167	3.72129	11
Molecular function	GO:0005245	voltage-gated calcium channel activity	5	1.21065	0.00344946	NM_213750, NM_001244280, NM_001001534, NM_001044605, NM_001245979	309	23	11048	7.77262	0.794556	0.231845	4.79573	6
Molecular function	GO:0004075	biotin carboxylase activity	3	0.726392	0.00732707	NM_214349, NM_001206399, NM_001114269	309	5	11048	21.4524	0.965547	0.381937	9.93101	4
Molecular function	GO:0046872	metal ion binding	33	7.99031	0.0193441	NM_001204765, NM_214349, NM_001297633, NM_001315712, NM_001099926, NM_001114269, NM_001204374, NM_214249, NM_001044603, NM_213868, NM_213908, NM_213968, NM_001194975, NM_001134349, NM_001195333, NM_001190196, NM_001123217, NM_001244801, NM_001315730, NM_001105302, NM_001134352, NM_001114673, NM_214148, NM_213979, NM_001160092, NM_001123087, NM_214266, NM_001206399, NM_214267, NM_213955, NM_213954…	309	785	11048	1.50304	0.99987	0.673165	24.2567	106
Molecular function	GO:0008134	transcription factor binding	5	1.21065	0.0207579	NM_213964, NM_001114671, NM_001044528, NM_001044576, NM_001099933	309	38	11048	4.70448	0.999933	0.656122	25.7952	14
Molecular function	GO:0020037	heme binding	8	1.93705	0.0285645	NM_001243304, NM_214425, NM_001184752, NM_214267, NM_001206919, NM_001018033, NM_214295, NM_214433	309	106	11048	2.69842	0.999998	0.734808	33.7794	10
Molecular function	GO:0003989	acetyl-CoA carboxylase activity	2	0.484262	0.0549819	NM_001206399, NM_001114269	309	2	11048	35.754	1	0.905067	55.2604	3
Molecular function	GO:0004689	phosphorylase kinase activity	2	0.484262	0.0549819	NM_001166317, NM_001293144	309	2	11048	35.754	1	0.905067	55.2604	4
Molecular function	GO:0031490	chromatin DNA binding	4	0.968523	0.0780331	NM_001083930, NM_001135959, NM_001243867, NM_001244562	309	36	11048	3.97267	1	0.954991	68.5111	10
Molecular function	GO:0043565	sequence-specific DNA binding	13	3.1477	0.0800623	NM_001114673, NM_001256770, NM_001044536, NM_001297633, NM_001123087, NM_001285971, NM_001135959, NM_001244456, NM_001097420, NM_001008481, NM_001123217, NM_001244338, NM_001258424	309	273	11048	1.70257	1	0.947133	69.4826	27
Molecular function	GO:0034235	GPI anchor binding	2	0.484262	0.0813323	NM_214108, NM_001185136	309	3	11048	23.836	1	0.937662	70.0764	3
Molecular function	GO:1990239	steroid hormone binding	2	0.484262	0.0813323	NM_001171541, NM_001008481	309	3	11048	23.836	1	0.937662	70.0764	2
Molecular function	GO:0034714	type III transforming growth factor beta receptor binding	2	0.484262	0.0813323	NM_214198, NM_214015	309	3	11048	23.836	1	0.937662	70.0764	2
Molecular function	GO:0034713	type I transforming growth factor beta receptor binding	2	0.484262	0.0813323	NM_214198, NM_214015	309	3	11048	23.836	1	0.937662	70.0764	2
Molecular function	GO:0004832	valine-tRNA ligase activity	2	0.484262	0.0813323	NM_001195378, NM_001123214	309	3	11048	23.836	1	0.937662	70.0764	2
Molecular function	GO:0048763	calcium-induced calcium release activity	2	0.484262	0.0813323	NM_001001534, NM_001245979	309	3	11048	23.836	1	0.937662	70.0764	3
Molecular function	GO:0016491	oxidoreductase activity	6	1.45278	0.0919171	NM_001244532, NM_001244727, NM_001129959, NM_001171750, NM_001167649, NM_001253922	309	86	11048	2.49447	1	0.947346	74.6235	9
Molecular function	GO:0000978	RNA polymerase II core promoter proximal region sequence-specific DNA binding	10	2.42131	0.0949618	NM_001243031, NM_001297633, NM_001113452, NM_001315712, NM_001243819, NM_001008481, NM_001142669, NM_001123217, NM_001099933, NM_001244285	309	195	11048	1.83354	1	0.94251	75.8072	31
Molecular function	GO:0005496	steroid binding	3	0.726392	0.097078	NM_213739, NM_001008481, NM_214433	309	19	11048	5.64538	1	0.936149	76.5994	3

## Sheet: Enriched genes
Category	ID	Term	Count	%	P-value	List Total	Pop Hits	Pop Total	Fold Enrichment	Bonferroni	Benjamini	FDR	NCBI Reference Sequence	Gene	DMC in gene	DMC in GO term
Biological process	GO:0045944	positive regulation of transcription from RNA polymerase II promoter	27	6.53753	0.000205906	317	436	11368	2.22076	0.272062	0.272062	0.34271	NM_001315716	BCL3	1	56
Biological process	GO:0045944	positive regulation of transcription from RNA polymerase II promoter	27	6.53753	0.000205906	317	436	11368	2.22076	0.272062	0.272062	0.34271	NM_001105290	BMP7	1	56
Biological process	GO:0045944	positive regulation of transcription from RNA polymerase II promoter	27	6.53753	0.000205906	317	436	11368	2.22076	0.272062	0.272062	0.34271	NM_001037966	TEAD3	3	56
Biological process	GO:0045944	positive regulation of transcription from RNA polymerase II promoter	27	6.53753	0.000205906	317	436	11368	2.22076	0.272062	0.272062	0.34271	NM_001039745	BMPR1B	1	56
Biological process	GO:0045944	positive regulation of transcription from RNA polymerase II promoter	27	6.53753	0.000205906	317	436	11368	2.22076	0.272062	0.272062	0.34271	NM_001044528	RNF4	1	56
Biological process	GO:0045944	positive regulation of transcription from RNA polymerase II promoter	27	6.53753	0.000205906	317	436	11368	2.22076	0.272062	0.272062	0.34271	NM_001128436	ADRB2	1	56
Biological process	GO:0045944	positive regulation of transcription from RNA polymerase II promoter	27	6.53753	0.000205906	317	436	11368	2.22076	0.272062	0.272062	0.34271	NM_001113055	LMO1	5	56
Biological process	GO:0045944	positive regulation of transcription from RNA polymerase II promoter	27	6.53753	0.000205906	317	436	11368	2.22076	0.272062	0.272062	0.34271	NM_213745	MYOCD	8	56
Biological process	GO:0045944	positive regulation of transcription from RNA polymerase II promoter	27	6.53753	0.000205906	317	436	11368	2.22076	0.272062	0.272062	0.34271	NM_001194975	AGO2	5	56
Biological process	GO:0045944	positive regulation of transcription from RNA polymerase II promoter	27	6.53753	0.000205906	317	436	11368	2.22076	0.272062	0.272062	0.34271	NM_001097420	EPAS1	2	56
Biological process	GO:0045944	positive regulation of transcription from RNA polymerase II promoter	27	6.53753	0.000205906	317	436	11368	2.22076	0.272062	0.272062	0.34271	NM_001008481	NR3C1	1	56
Biological process	GO:0045944	positive regulation of transcription from RNA polymerase II promoter	27	6.53753	0.000205906	317	436	11368	2.22076	0.272062	0.272062	0.34271	NM_001134349	KLF15	1	56
Biological process	GO:0045944	positive regulation of transcription from RNA polymerase II promoter	27	6.53753	0.000205906	317	436	11368	2.22076	0.272062	0.272062	0.34271	NM_001245979	PKD2	1	56
Biological process	GO:0045944	positive regulation of transcription from RNA polymerase II promoter	27	6.53753	0.000205906	317	436	11368	2.22076	0.272062	0.272062	0.34271	NM_001244804	SS18	1	56
Biological process	GO:0045944	positive regulation of transcription from RNA polymerase II promoter	27	6.53753	0.000205906	317	436	11368	2.22076	0.272062	0.272062	0.34271	NM_214372	APP	2	56
Biological process	GO:0045944	positive regulation of transcription from RNA polymerase II promoter	27	6.53753	0.000205906	317	436	11368	2.22076	0.272062	0.272062	0.34271	NM_001256770	NLRP3	1	56
Biological process	GO:0045944	positive regulation of transcription from RNA polymerase II promoter	27	6.53753	0.000205906	317	436	11368	2.22076	0.272062	0.272062	0.34271	NM_001114673	SALL4	3	56
Biological process	GO:0045944	positive regulation of transcription from RNA polymerase II promoter	27	6.53753	0.000205906	317	436	11368	2.22076	0.272062	0.272062	0.34271	NM_001168001	BMP6	3	56
Biological process	GO:0045944	positive regulation of transcription from RNA polymerase II promoter	27	6.53753	0.000205906	317	436	11368	2.22076	0.272062	0.272062	0.34271	NM_001243819	HSF1	1	56
Biological process	GO:0045944	positive regulation of transcription from RNA polymerase II promoter	27	6.53753	0.000205906	317	436	11368	2.22076	0.272062	0.272062	0.34271	NM_001099935	IKBKB	1	56
Biological process	GO:0045944	positive regulation of transcription from RNA polymerase II promoter	27	6.53753	0.000205906	317	436	11368	2.22076	0.272062	0.272062	0.34271	NM_001243915	KAT5	2	56
Biological process	GO:0045944	positive regulation of transcription from RNA polymerase II promoter	27	6.53753	0.000205906	317	436	11368	2.22076	0.272062	0.272062	0.34271	NM_001246202	PKD1	3	56
Biological process	GO:0045944	positive regulation of transcription from RNA polymerase II promoter	27	6.53753	0.000205906	317	436	11368	2.22076	0.272062	0.272062	0.34271	NM_214015	TGFB1	1	56
Biological process	GO:0045944	positive regulation of transcription from RNA polymerase II promoter	27	6.53753	0.000205906	317	436	11368	2.22076	0.272062	0.272062	0.34271	NM_001099933	SOX10	2	56
Biological process	GO:0045944	positive regulation of transcription from RNA polymerase II promoter	27	6.53753	0.000205906	317	436	11368	2.22076	0.272062	0.272062	0.34271	NM_001112686	LMO4	1	56
Biological process	GO:0045944	positive regulation of transcription from RNA polymerase II promoter	27	6.53753	0.000205906	317	436	11368	2.22076	0.272062	0.272062	0.34271	NM_001285967	RB1	3	56
Biological process	GO:0045944	positive regulation of transcription from RNA polymerase II promoter	27	6.53753	0.000205906	317	436	11368	2.22076	0.272062	0.272062	0.34271	NM_001078663	PARK7	1	56
Biological process	GO:0030501	positive regulation of bone mineralization	6	1.45278	0.000442278	317	24	11368	8.9653	0.494468	0.288992	0.734766	NM_214198	TGFB3	1	8
Biological process	GO:0030501	positive regulation of bone mineralization	6	1.45278	0.000442278	317	24	11368	8.9653	0.494468	0.288992	0.734766	NM_001105290	BMP7	1	8
Biological process	GO:0030501	positive regulation of bone mineralization	6	1.45278	0.000442278	317	24	11368	8.9653	0.494468	0.288992	0.734766	NM_001039745	BMPR1B	1	8
Biological process	GO:0030501	positive regulation of bone mineralization	6	1.45278	0.000442278	317	24	11368	8.9653	0.494468	0.288992	0.734766	NM_001168001	BMP6	3	8
Biological process	GO:0030501	positive regulation of bone mineralization	6	1.45278	0.000442278	317	24	11368	8.9653	0.494468	0.288992	0.734766	NM_001128436	ADRB2	1	8
Biological process	GO:0030501	positive regulation of bone mineralization	6	1.45278	0.000442278	317	24	11368	8.9653	0.494468	0.288992	0.734766	NM_214015	TGFB1	1	8
Biological process	GO:0006351	transcription, DNA-templated	20	4.84262	0.000475943	317	290	11368	2.47319	0.520053	0.217055	0.790486	NM_001315716	BCL3	1	52
Biological process	GO:0006351	transcription, DNA-templated	20	4.84262	0.000475943	317	290	11368	2.47319	0.520053	0.217055	0.790486	NM_001044536	FOXN3	2	52
Biological process	GO:0006351	transcription, DNA-templated	20	4.84262	0.000475943	317	290	11368	2.47319	0.520053	0.217055	0.790486	NM_001114671	KEAP1	1	52
Biological process	GO:0006351	transcription, DNA-templated	20	4.84262	0.000475943	317	290	11368	2.47319	0.520053	0.217055	0.790486	NM_001267893	NR5A2	5	52
Biological process	GO:0006351	transcription, DNA-templated	20	4.84262	0.000475943	317	290	11368	2.47319	0.520053	0.217055	0.790486	NM_001037966	TEAD3	3	52
Biological process	GO:0006351	transcription, DNA-templated	20	4.84262	0.000475943	317	290	11368	2.47319	0.520053	0.217055	0.790486	NM_001142666	TEAD4	1	52
Biological process	GO:0006351	transcription, DNA-templated	20	4.84262	0.000475943	317	290	11368	2.47319	0.520053	0.217055	0.790486	NM_001142669	TEAD1	1	52
Biological process	GO:0006351	transcription, DNA-templated	20	4.84262	0.000475943	317	290	11368	2.47319	0.520053	0.217055	0.790486	NM_001185836	LIN52	1	52
Biological process	GO:0006351	transcription, DNA-templated	20	4.84262	0.000475943	317	290	11368	2.47319	0.520053	0.217055	0.790486	NM_001099933	SOX10	2	52
Biological process	GO:0006351	transcription, DNA-templated	20	4.84262	0.000475943	317	290	11368	2.47319	0.520053	0.217055	0.790486	NM_001113698	NELFCD	3	52
Biological process	GO:0006351	transcription, DNA-templated	20	4.84262	0.000475943	317	290	11368	2.47319	0.520053	0.217055	0.790486	NM_214266	PRKAA2	1	52
Biological process	GO:0006351	transcription, DNA-templated	20	4.84262	0.000475943	317	290	11368	2.47319	0.520053	0.217055	0.790486	NM_001001644	MED27	6	52
Biological process	GO:0006351	transcription, DNA-templated	20	4.84262	0.000475943	317	290	11368	2.47319	0.520053	0.217055	0.790486	NM_001135959	FOXO3	4	52
Biological process	GO:0006351	transcription, DNA-templated	20	4.84262	0.000475943	317	290	11368	2.47319	0.520053	0.217055	0.790486	NM_214157	SREBF1	1	52
Biological process	GO:0006351	transcription, DNA-templated	20	4.84262	0.000475943	317	290	11368	2.47319	0.520053	0.217055	0.790486	NM_213745	MYOCD	8	52
Biological process	GO:0006351	transcription, DNA-templated	20	4.84262	0.000475943	317	290	11368	2.47319	0.520053	0.217055	0.790486	NM_001194975	AGO2	5	52
Biological process	GO:0006351	transcription, DNA-templated	20	4.84262	0.000475943	317	290	11368	2.47319	0.520053	0.217055	0.790486	NM_001097420	EPAS1	2	52
Biological process	GO:0006351	transcription, DNA-templated	20	4.84262	0.000475943	317	290	11368	2.47319	0.520053	0.217055	0.790486	NM_001243867	RUVBL2	3	52
Biological process	GO:0006351	transcription, DNA-templated	20	4.84262	0.000475943	317	290	11368	2.47319	0.520053	0.217055	0.790486	NM_001123210	UCHL5	1	52
Biological process	GO:0006351	transcription, DNA-templated	20	4.84262	0.000475943	317	290	11368	2.47319	0.520053	0.217055	0.790486	NM_001008481	NR3C1	1	52
Biological process	GO:0001892	embryonic placenta development	4	0.968523	0.00388399	317	12	11368	11.9537	0.997523	0.776913	6.28158	NM_001243819	HSF1	1	7
Biological process	GO:0001892	embryonic placenta development	4	0.968523	0.00388399	317	12	11368	11.9537	0.997523	0.776913	6.28158	NM_001097420	EPAS1	2	7
Biological process	GO:0001892	embryonic placenta development	4	0.968523	0.00388399	317	12	11368	11.9537	0.997523	0.776913	6.28158	NM_001246202	PKD1	3	7
Biological process	GO:0001892	embryonic placenta development	4	0.968523	0.00388399	317	12	11368	11.9537	0.997523	0.776913	6.28158	NM_001245979	PKD2	1	7
Biological process	GO:0051781	positive regulation of cell division	5	1.21065	0.00400944	317	24	11368	7.47108	0.99796	0.710325	6.47815	NM_214198	TGFB3	1	7
Biological process	GO:0051781	positive regulation of cell division	5	1.21065	0.00400944	317	24	11368	7.47108	0.99796	0.710325	6.47815	NM_213801	FGF9	3	7
Biological process	GO:0051781	positive regulation of cell division	5	1.21065	0.00400944	317	24	11368	7.47108	0.99796	0.710325	6.47815	NM_214251	TGFA	1	7
Biological process	GO:0051781	positive regulation of cell division	5	1.21065	0.00400944	317	24	11368	7.47108	0.99796	0.710325	6.47815	NM_213883	IGF2	1	7
Biological process	GO:0051781	positive regulation of cell division	5	1.21065	0.00400944	317	24	11368	7.47108	0.99796	0.710325	6.47815	NM_214015	TGFB1	1	7
Biological process	GO:1904874	positive regulation of telomerase RNA localization to Cajal body	4	0.968523	0.00494617	317	13	11368	11.0342	0.999522	0.720379	7.93372	NM_001278779	CCT5	1	6
Biological process	GO:1904874	positive regulation of telomerase RNA localization to Cajal body	4	0.968523	0.00494617	317	13	11368	11.0342	0.999522	0.720379	7.93372	NM_001243867	RUVBL2	3	6
Biological process	GO:1904874	positive regulation of telomerase RNA localization to Cajal body	4	0.968523	0.00494617	317	13	11368	11.0342	0.999522	0.720379	7.93372	NM_001142668	DKC1	1	6
Biological process	GO:1904874	positive regulation of telomerase RNA localization to Cajal body	4	0.968523	0.00494617	317	13	11368	11.0342	0.999522	0.720379	7.93372	NM_001170520	CCT2	1	6
Biological process	GO:0035329	hippo signaling	4	0.968523	0.00755177	317	15	11368	9.56299	0.999992	0.811727	11.8713	NM_001177919	LATS2	1	6
Biological process	GO:0035329	hippo signaling	4	0.968523	0.00755177	317	15	11368	9.56299	0.999992	0.811727	11.8713	NM_001037966	TEAD3	3	6
Biological process	GO:0035329	hippo signaling	4	0.968523	0.00755177	317	15	11368	9.56299	0.999992	0.811727	11.8713	NM_001142666	TEAD4	1	6
Biological process	GO:0035329	hippo signaling	4	0.968523	0.00755177	317	15	11368	9.56299	0.999992	0.811727	11.8713	NM_001142669	TEAD1	1	6
Biological process	GO:0071404	cellular response to low-density lipoprotein particle stimulus	3	0.726392	0.0107295	317	6	11368	17.9306	1	0.87498	16.4593	NM_214006	CD9	1	6
Biological process	GO:0071404	cellular response to low-density lipoprotein particle stimulus	3	0.726392	0.0107295	317	6	11368	17.9306	1	0.87498	16.4593	NM_213908	ITGB2	4	6
Biological process	GO:0071404	cellular response to low-density lipoprotein particle stimulus	3	0.726392	0.0107295	317	6	11368	17.9306	1	0.87498	16.4593	NM_213968	ITGB1	1	6
Biological process	GO:0006094	gluconeogenesis	4	0.968523	0.0108326	317	17	11368	8.43793	1	0.845276	16.6043	NM_214349	PC	1	4
Biological process	GO:0006094	gluconeogenesis	4	0.968523	0.0108326	317	17	11368	8.43793	1	0.845276	16.6043	NM_001123158	PCK1	1	4
Biological process	GO:0006094	gluconeogenesis	4	0.968523	0.0108326	317	17	11368	8.43793	1	0.845276	16.6043	NM_214330	GPI	1	4
Biological process	GO:0006094	gluconeogenesis	4	0.968523	0.0108326	317	17	11368	8.43793	1	0.845276	16.6043	NM_213979	FBP1	1	4
Biological process	GO:0055114	oxidation-reduction process	10	2.42131	0.0141997	317	137	11368	2.61761	1	0.889781	21.2127	NM_214425	CYP4A21	2	25
Biological process	GO:0055114	oxidation-reduction process	10	2.42131	0.0141997	317	137	11368	2.61761	1	0.889781	21.2127	NM_001184752	TPO	1	25
Biological process	GO:0055114	oxidation-reduction process	10	2.42131	0.0141997	317	137	11368	2.61761	1	0.889781	21.2127	NM_214267	CYBA	2	25
Biological process	GO:0055114	oxidation-reduction process	10	2.42131	0.0141997	317	137	11368	2.61761	1	0.889781	21.2127	NM_001129959	POR	3	25
Biological process	GO:0055114	oxidation-reduction process	10	2.42131	0.0141997	317	137	11368	2.61761	1	0.889781	21.2127	NM_001131046	IFI30	1	25
Biological process	GO:0055114	oxidation-reduction process	10	2.42131	0.0141997	317	137	11368	2.61761	1	0.889781	21.2127	NM_214295	NOS3	1	25
Biological process	GO:0055114	oxidation-reduction process	10	2.42131	0.0141997	317	137	11368	2.61761	1	0.889781	21.2127	NM_214433	CYP21A2	1	25
Biological process	GO:0055114	oxidation-reduction process	10	2.42131	0.0141997	317	137	11368	2.61761	1	0.889781	21.2127	NM_001044611	ALDH2	1	25
Biological process	GO:0055114	oxidation-reduction process	10	2.42131	0.0141997	317	137	11368	2.61761	1	0.889781	21.2127	NM_213881	CRYL1	10	25
Biological process	GO:0055114	oxidation-reduction process	10	2.42131	0.0141997	317	137	11368	2.61761	1	0.889781	21.2127	NM_214201	GPX1	3	25
Biological process	GO:0005978	glycogen biosynthetic process	3	0.726392	0.0147471	317	7	11368	15.3691	1	0.875403	21.9389	NM_001166317	PHKG2	3	6
Biological process	GO:0005978	glycogen biosynthetic process	3	0.726392	0.0147471	317	7	11368	15.3691	1	0.875403	21.9389	NM_001293144	PHKG1	1	6
Biological process	GO:0005978	glycogen biosynthetic process	3	0.726392	0.0147471	317	7	11368	15.3691	1	0.875403	21.9389	NM_001195508	GYS1	2	6
Biological process	GO:0050982	detection of mechanical stimulus	3	0.726392	0.0147471	317	7	11368	15.3691	1	0.875403	21.9389	NM_214323	JUP	1	5
Biological process	GO:0050982	detection of mechanical stimulus	3	0.726392	0.0147471	317	7	11368	15.3691	1	0.875403	21.9389	NM_001246202	PKD1	3	5
Biological process	GO:0050982	detection of mechanical stimulus	3	0.726392	0.0147471	317	7	11368	15.3691	1	0.875403	21.9389	NM_001245979	PKD2	1	5
Biological process	GO:0042994	cytoplasmic sequestering of transcription factor	3	0.726392	0.0193049	317	8	11368	13.4479	1	0.918319	27.7455	NM_001114671	KEAP1	1	5
Biological process	GO:0042994	cytoplasmic sequestering of transcription factor	3	0.726392	0.0193049	317	8	11368	13.4479	1	0.918319	27.7455	NM_001246202	PKD1	3	5
Biological process	GO:0042994	cytoplasmic sequestering of transcription factor	3	0.726392	0.0193049	317	8	11368	13.4479	1	0.918319	27.7455	NM_001245979	PKD2	1	5
Biological process	GO:0002028	regulation of sodium ion transport	3	0.726392	0.0193049	317	8	11368	13.4479	1	0.918319	27.7455	NM_214295	NOS3	1	3
Biological process	GO:0002028	regulation of sodium ion transport	3	0.726392	0.0193049	317	8	11368	13.4479	1	0.918319	27.7455	NM_001128436	ADRB2	1	3
Biological process	GO:0002028	regulation of sodium ion transport	3	0.726392	0.0193049	317	8	11368	13.4479	1	0.918319	27.7455	NM_214249	ATP1A1	1	3
Biological process	GO:1904851	positive regulation of establishment of protein localization to telomere	3	0.726392	0.0193049	317	8	11368	13.4479	1	0.918319	27.7455	NM_001278779	CCT5	1	3
Biological process	GO:1904851	positive regulation of establishment of protein localization to telomere	3	0.726392	0.0193049	317	8	11368	13.4479	1	0.918319	27.7455	NM_001142668	DKC1	1	3
Biological process	GO:1904851	positive regulation of establishment of protein localization to telomere	3	0.726392	0.0193049	317	8	11368	13.4479	1	0.918319	27.7455	NM_001170520	CCT2	1	3
Biological process	GO:0033209	tumor necrosis factor-mediated signaling pathway	4	0.968523	0.0195256	317	21	11368	6.8307	1	0.903571	28.0162	NM_001244099	CDIP1	1	8
Biological process	GO:0033209	tumor necrosis factor-mediated signaling pathway	4	0.968523	0.0195256	317	21	11368	6.8307	1	0.903571	28.0162	NM_001135959	FOXO3	4	8
Biological process	GO:0033209	tumor necrosis factor-mediated signaling pathway	4	0.968523	0.0195256	317	21	11368	6.8307	1	0.903571	28.0162	NM_001099926	ADAM17	2	8
Biological process	GO:0033209	tumor necrosis factor-mediated signaling pathway	4	0.968523	0.0195256	317	21	11368	6.8307	1	0.903571	28.0162	NM_001099935	IKBKB	1	8
Biological process	GO:0043588	skin development	4	0.968523	0.0195256	317	21	11368	6.8307	1	0.903571	28.0162	NM_001014971	COL5A1	11	17
Biological process	GO:0043588	skin development	4	0.968523	0.0195256	317	21	11368	6.8307	1	0.903571	28.0162	NM_214323	JUP	1	17
Biological process	GO:0043588	skin development	4	0.968523	0.0195256	317	21	11368	6.8307	1	0.903571	28.0162	NM_001001534	RYR1	2	17
Biological process	GO:0043588	skin development	4	0.968523	0.0195256	317	21	11368	6.8307	1	0.903571	28.0162	NM_001246202	PKD1	3	17
Biological process	GO:0031623	receptor internalization	4	0.968523	0.0195256	317	21	11368	6.8307	1	0.903571	28.0162	NM_214006	CD9	1	7
Biological process	GO:0031623	receptor internalization	4	0.968523	0.0195256	317	21	11368	6.8307	1	0.903571	28.0162	NM_213908	ITGB2	4	7
Biological process	GO:0031623	receptor internalization	4	0.968523	0.0195256	317	21	11368	6.8307	1	0.903571	28.0162	NM_214199	RAMP1	1	7
Biological process	GO:0031623	receptor internalization	4	0.968523	0.0195256	317	21	11368	6.8307	1	0.903571	28.0162	NM_213968	ITGB1	1	7
Biological process	GO:0001701	in utero embryonic development	9	2.17918	0.0195261	317	121	11368	2.66736	1	0.886043	28.0167	NM_001206376	SCO2	1	20
Biological process	GO:0001701	in utero embryonic development	9	2.17918	0.0195261	317	121	11368	2.66736	1	0.886043	28.0167	NM_001285971	BMI1	1	20
Biological process	GO:0001701	in utero embryonic development	9	2.17918	0.0195261	317	121	11368	2.66736	1	0.886043	28.0167	NM_001195322	ACVR1B	1	20
Biological process	GO:0001701	in utero embryonic development	9	2.17918	0.0195261	317	121	11368	2.66736	1	0.886043	28.0167	NM_213968	ITGB1	1	20
Biological process	GO:0001701	in utero embryonic development	9	2.17918	0.0195261	317	121	11368	2.66736	1	0.886043	28.0167	NM_214330	GPI	1	20
Biological process	GO:0001701	in utero embryonic development	9	2.17918	0.0195261	317	121	11368	2.66736	1	0.886043	28.0167	NM_001315712	GLI2	10	20
Biological process	GO:0001701	in utero embryonic development	9	2.17918	0.0195261	317	121	11368	2.66736	1	0.886043	28.0167	NM_001244149	COPS3	2	20
Biological process	GO:0001701	in utero embryonic development	9	2.17918	0.0195261	317	121	11368	2.66736	1	0.886043	28.0167	NM_214295	NOS3	1	20
Biological process	GO:0001701	in utero embryonic development	9	2.17918	0.0195261	317	121	11368	2.66736	1	0.886043	28.0167	NM_001099933	SOX10	2	20
Biological process	GO:0006633	fatty acid biosynthetic process	4	0.968523	0.0221533	317	22	11368	6.52022	1	0.900038	31.1657	NM_214266	PRKAA2	1	6
Biological process	GO:0006633	fatty acid biosynthetic process	4	0.968523	0.0221533	317	22	11368	6.52022	1	0.900038	31.1657	NM_001001642	PRKAG1	2	6
Biological process	GO:0006633	fatty acid biosynthetic process	4	0.968523	0.0221533	317	22	11368	6.52022	1	0.900038	31.1657	NM_001206399	ACACB	2	6
Biological process	GO:0006633	fatty acid biosynthetic process	4	0.968523	0.0221533	317	22	11368	6.52022	1	0.900038	31.1657	NM_001114269	ACACA	1	6
Biological process	GO:0001654	eye development	3	0.726392	0.0243697	317	9	11368	11.9537	1	0.907238	33.721	NM_001206376	SCO2	1	7
Biological process	GO:0001654	eye development	3	0.726392	0.0243697	317	9	11368	11.9537	1	0.907238	33.721	NM_213801	FGF9	3	7
Biological process	GO:0001654	eye development	3	0.726392	0.0243697	317	9	11368	11.9537	1	0.907238	33.721	NM_001168001	BMP6	3	7
Biological process	GO:0034765	regulation of ion transmembrane transport	3	0.726392	0.0243697	317	9	11368	11.9537	1	0.907238	33.721	NM_214218	KCNB1	1	4
Biological process	GO:0034765	regulation of ion transmembrane transport	3	0.726392	0.0243697	317	9	11368	11.9537	1	0.907238	33.721	NM_001044605	CACNG1	1	4
Biological process	GO:0034765	regulation of ion transmembrane transport	3	0.726392	0.0243697	317	9	11368	11.9537	1	0.907238	33.721	NM_214225	KCNJ5	2	4
Biological process	GO:0071805	potassium ion transmembrane transport	4	0.968523	0.0249641	317	23	11368	6.23673	1	0.899051	34.3909	NM_214218	KCNB1	1	5
Biological process	GO:0071805	potassium ion transmembrane transport	4	0.968523	0.0249641	317	23	11368	6.23673	1	0.899051	34.3909	NM_001100189	SLC9A2	1	5
Biological process	GO:0071805	potassium ion transmembrane transport	4	0.968523	0.0249641	317	23	11368	6.23673	1	0.899051	34.3909	NM_214454	AQP1	2	5
Biological process	GO:0071805	potassium ion transmembrane transport	4	0.968523	0.0249641	317	23	11368	6.23673	1	0.899051	34.3909	NM_213985	KCNN3	1	5
Biological process	GO:0008152	metabolic process	7	1.69492	0.0250231	317	81	11368	3.09912	1	0.885928	34.4571	NM_001033008	AGPAT1	1	26
Biological process	GO:0008152	metabolic process	7	1.69492	0.0250231	317	81	11368	3.09912	1	0.885928	34.4571	NM_001099930	FASN	5	26
Biological process	GO:0008152	metabolic process	7	1.69492	0.0250231	317	81	11368	3.09912	1	0.885928	34.4571	NM_213955	GALNS	9	26
Biological process	GO:0008152	metabolic process	7	1.69492	0.0250231	317	81	11368	3.09912	1	0.885928	34.4571	NM_001143700	AGPAT3	6	26
Biological process	GO:0008152	metabolic process	7	1.69492	0.0250231	317	81	11368	3.09912	1	0.885928	34.4571	NM_001143697	AGPAT4	2	26
Biological process	GO:0008152	metabolic process	7	1.69492	0.0250231	317	81	11368	3.09912	1	0.885928	34.4571	NM_001005730	GBA	2	26
Biological process	GO:0008152	metabolic process	7	1.69492	0.0250231	317	81	11368	3.09912	1	0.885928	34.4571	NM_001168415	SCP2	1	26
Biological process	GO:0001934	positive regulation of protein phosphorylation	5	1.21065	0.0264576	317	41	11368	4.37332	1	0.886523	36.0462	NM_001243463	AKTIP	1	9
Biological process	GO:0001934	positive regulation of protein phosphorylation	5	1.21065	0.0264576	317	41	11368	4.37332	1	0.886523	36.0462	NM_001256779	AKT2	3	9
Biological process	GO:0001934	positive regulation of protein phosphorylation	5	1.21065	0.0264576	317	41	11368	4.37332	1	0.886523	36.0462	NM_001204382	PRR5	2	9
Biological process	GO:0001934	positive regulation of protein phosphorylation	5	1.21065	0.0264576	317	41	11368	4.37332	1	0.886523	36.0462	NM_214015	TGFB1	1	9
Biological process	GO:0001934	positive regulation of protein phosphorylation	5	1.21065	0.0264576	317	41	11368	4.37332	1	0.886523	36.0462	NM_001285975	IL34	2	9
Biological process	GO:0010629	negative regulation of gene expression	6	1.45278	0.0304318	317	63	11368	3.41535	1	0.907702	40.2621	NM_001206399	ACACB	2	7
Biological process	GO:0010629	negative regulation of gene expression	6	1.45278	0.0304318	317	63	11368	3.41535	1	0.907702	40.2621	NM_001195322	ACVR1B	1	7
Biological process	GO:0010629	negative regulation of gene expression	6	1.45278	0.0304318	317	63	11368	3.41535	1	0.907702	40.2621	NM_213888	CD46	1	7
Biological process	GO:0010629	negative regulation of gene expression	6	1.45278	0.0304318	317	63	11368	3.41535	1	0.907702	40.2621	NM_001080206	FYN	1	7
Biological process	GO:0010629	negative regulation of gene expression	6	1.45278	0.0304318	317	63	11368	3.41535	1	0.907702	40.2621	NM_001078663	PARK7	1	7
Biological process	GO:0010629	negative regulation of gene expression	6	1.45278	0.0304318	317	63	11368	3.41535	1	0.907702	40.2621	NM_214015	TGFB1	1	7
Biological process	GO:0016049	cell growth	4	0.968523	0.0311332	317	25	11368	5.73779	1	0.901963	40.9785	NM_214198	TGFB3	1	11
Biological process	GO:0016049	cell growth	4	0.968523	0.0311332	317	25	11368	5.73779	1	0.901963	40.9785	NM_214272	TGFBR3	8	11
Biological process	GO:0016049	cell growth	4	0.968523	0.0311332	317	25	11368	5.73779	1	0.901963	40.9785	NM_001123072	ADRA1A	1	11
Biological process	GO:0016049	cell growth	4	0.968523	0.0311332	317	25	11368	5.73779	1	0.901963	40.9785	NM_214015	TGFB1	1	11
Biological process	GO:2000679	positive regulation of transcription regulatory region DNA binding	3	0.726392	0.0358961	317	11	11368	9.78033	1	0.922869	45.6335	NM_001285967	RB1	3	5
Biological process	GO:2000679	positive regulation of transcription regulatory region DNA binding	3	0.726392	0.0358961	317	11	11368	9.78033	1	0.922869	45.6335	NM_001078663	PARK7	1	5
Biological process	GO:2000679	positive regulation of transcription regulatory region DNA binding	3	0.726392	0.0358961	317	11	11368	9.78033	1	0.922869	45.6335	NM_214015	TGFB1	1	5
Biological process	GO:0035307	positive regulation of protein dephosphorylation	3	0.726392	0.0358961	317	11	11368	9.78033	1	0.922869	45.6335	NM_001005730	GBA	2	4
Biological process	GO:0035307	positive regulation of protein dephosphorylation	3	0.726392	0.0358961	317	11	11368	9.78033	1	0.922869	45.6335	NM_001243902	PPP1R7	1	4
Biological process	GO:0035307	positive regulation of protein dephosphorylation	3	0.726392	0.0358961	317	11	11368	9.78033	1	0.922869	45.6335	NM_214015	TGFB1	1	4
Biological process	GO:0016192	vesicle-mediated transport	6	1.45278	0.0362093	317	66	11368	3.26011	1	0.915638	45.9273	NM_001244452	AP2S1	1	11
Biological process	GO:0016192	vesicle-mediated transport	6	1.45278	0.0362093	317	66	11368	3.26011	1	0.915638	45.9273	NM_001243360	CHMP1A	2	11
Biological process	GO:0016192	vesicle-mediated transport	6	1.45278	0.0362093	317	66	11368	3.26011	1	0.915638	45.9273	NM_001098585	AP3B1	1	11
Biological process	GO:0016192	vesicle-mediated transport	6	1.45278	0.0362093	317	66	11368	3.26011	1	0.915638	45.9273	NM_001243183	AP2B1	1	11
Biological process	GO:0016192	vesicle-mediated transport	6	1.45278	0.0362093	317	66	11368	3.26011	1	0.915638	45.9273	NM_001244534	SFT2D1	2	11
Biological process	GO:0016192	vesicle-mediated transport	6	1.45278	0.0362093	317	66	11368	3.26011	1	0.915638	45.9273	NM_001123199	STX16	4	11
Biological process	GO:0007050	cell cycle arrest	5	1.21065	0.0383128	317	46	11368	3.89796	1	0.918731	47.8614	NM_001285967	RB1	3	9
Biological process	GO:0007050	cell cycle arrest	5	1.21065	0.0383128	317	46	11368	3.89796	1	0.918731	47.8614	NM_001246202	PKD1	3	9
Biological process	GO:0007050	cell cycle arrest	5	1.21065	0.0383128	317	46	11368	3.89796	1	0.918731	47.8614	NM_001245979	PKD2	1	9
Biological process	GO:0007050	cell cycle arrest	5	1.21065	0.0383128	317	46	11368	3.89796	1	0.918731	47.8614	NM_214015	TGFB1	1	9
Biological process	GO:0007050	cell cycle arrest	5	1.21065	0.0383128	317	46	11368	3.89796	1	0.918731	47.8614	NM_001243823	CDC123	1	9
Biological process	GO:0016477	cell migration	7	1.69492	0.0409737	317	91	11368	2.75855	1	0.924263	50.2149	NM_001114670	TYK2	1	12
Biological process	GO:0016477	cell migration	7	1.69492	0.0409737	317	91	11368	2.75855	1	0.924263	50.2149	NM_001113452	NFATC2	5	12
Biological process	GO:0016477	cell migration	7	1.69492	0.0409737	317	91	11368	2.75855	1	0.924263	50.2149	NM_001244456	ERG	1	12
Biological process	GO:0016477	cell migration	7	1.69492	0.0409737	317	91	11368	2.75855	1	0.924263	50.2149	NM_214323	JUP	1	12
Biological process	GO:0016477	cell migration	7	1.69492	0.0409737	317	91	11368	2.75855	1	0.924263	50.2149	NM_001201485	BAMBI	2	12
Biological process	GO:0016477	cell migration	7	1.69492	0.0409737	317	91	11368	2.75855	1	0.924263	50.2149	NM_001080206	FYN	1	12
Biological process	GO:0016477	cell migration	7	1.69492	0.0409737	317	91	11368	2.75855	1	0.924263	50.2149	NM_214015	TGFB1	1	12
Biological process	GO:0006874	cellular calcium ion homeostasis	5	1.21065	0.0437796	317	48	11368	3.73554	1	0.929703	52.5884	NM_001098582	EDN3	2	9
Biological process	GO:0006874	cellular calcium ion homeostasis	5	1.21065	0.0437796	317	48	11368	3.73554	1	0.929703	52.5884	NM_213750	CACNB4	1	9
Biological process	GO:0006874	cellular calcium ion homeostasis	5	1.21065	0.0437796	317	48	11368	3.73554	1	0.929703	52.5884	NM_001123213	VAPB	2	9
Biological process	GO:0006874	cellular calcium ion homeostasis	5	1.21065	0.0437796	317	48	11368	3.73554	1	0.929703	52.5884	NM_001130974	STIM1	1	9
Biological process	GO:0006874	cellular calcium ion homeostasis	5	1.21065	0.0437796	317	48	11368	3.73554	1	0.929703	52.5884	NM_214308	APOE	3	9
Biological process	GO:0002062	chondrocyte differentiation	4	0.968523	0.0496886	317	30	11368	4.78149	1	0.945562	57.2431	NM_001315712	GLI2	10	15
Biological process	GO:0002062	chondrocyte differentiation	4	0.968523	0.0496886	317	30	11368	4.78149	1	0.945562	57.2431	NM_213801	FGF9	3	15
Biological process	GO:0002062	chondrocyte differentiation	4	0.968523	0.0496886	317	30	11368	4.78149	1	0.945562	57.2431	NM_001039745	BMPR1B	1	15
Biological process	GO:0002062	chondrocyte differentiation	4	0.968523	0.0496886	317	30	11368	4.78149	1	0.945562	57.2431	NM_214015	TGFB1	1	15
Biological process	GO:0006886	intracellular protein transport	9	2.17918	0.0543884	317	148	11368	2.18075	1	0.954031	60.6349	NM_001244452	AP2S1	1	24
Biological process	GO:0006886	intracellular protein transport	9	2.17918	0.0543884	317	148	11368	2.18075	1	0.954031	60.6349	NM_214199	RAMP1	1	24
Biological process	GO:0006886	intracellular protein transport	9	2.17918	0.0543884	317	148	11368	2.18075	1	0.954031	60.6349	NM_001098594	MLPH	5	24
Biological process	GO:0006886	intracellular protein transport	9	2.17918	0.0543884	317	148	11368	2.18075	1	0.954031	60.6349	NM_001099928	MYO7A	9	24
Biological process	GO:0006886	intracellular protein transport	9	2.17918	0.0543884	317	148	11368	2.18075	1	0.954031	60.6349	NM_001098585	AP3B1	1	24
Biological process	GO:0006886	intracellular protein transport	9	2.17918	0.0543884	317	148	11368	2.18075	1	0.954031	60.6349	NM_001243183	AP2B1	1	24
Biological process	GO:0006886	intracellular protein transport	9	2.17918	0.0543884	317	148	11368	2.18075	1	0.954031	60.6349	NM_001123199	STX16	4	24
Biological process	GO:0006886	intracellular protein transport	9	2.17918	0.0543884	317	148	11368	2.18075	1	0.954031	60.6349	NM_001243924	SEC24A	1	24
Biological process	GO:0006886	intracellular protein transport	9	2.17918	0.0543884	317	148	11368	2.18075	1	0.954031	60.6349	NM_001244384	NAPA	1	24
Biological process	GO:0043932	ossification involved in bone remodeling	2	0.484262	0.0548243	317	2	11368	35.8612	1	0.950118	60.9363	NM_214198	TGFB3	1	2
Biological process	GO:0043932	ossification involved in bone remodeling	2	0.484262	0.0548243	317	2	11368	35.8612	1	0.950118	60.9363	NM_214015	TGFB1	1	2
Biological process	GO:0031999	negative regulation of fatty acid beta-oxidation	2	0.484262	0.0548243	317	2	11368	35.8612	1	0.950118	60.9363	NM_001206399	ACACB	2	3
Biological process	GO:0031999	negative regulation of fatty acid beta-oxidation	2	0.484262	0.0548243	317	2	11368	35.8612	1	0.950118	60.9363	NM_001123135	PLIN5	1	3
Biological process	GO:0072177	mesonephric duct development	2	0.484262	0.0548243	317	2	11368	35.8612	1	0.950118	60.9363	NM_001246202	PKD1	3	4
Biological process	GO:0072177	mesonephric duct development	2	0.484262	0.0548243	317	2	11368	35.8612	1	0.950118	60.9363	NM_001245979	PKD2	1	4
Biological process	GO:0006084	acetyl-CoA metabolic process	2	0.484262	0.0548243	317	2	11368	35.8612	1	0.950118	60.9363	NM_001206399	ACACB	2	3
Biological process	GO:0006084	acetyl-CoA metabolic process	2	0.484262	0.0548243	317	2	11368	35.8612	1	0.950118	60.9363	NM_001114269	ACACA	1	3
Biological process	GO:0021915	neural tube development	3	0.726392	0.0562436	317	14	11368	7.68454	1	0.948973	61.9028	NM_001143692	ITPK1	6	10
Biological process	GO:0021915	neural tube development	3	0.726392	0.0562436	317	14	11368	7.68454	1	0.948973	61.9028	NM_001246202	PKD1	3	10
Biological process	GO:0021915	neural tube development	3	0.726392	0.0562436	317	14	11368	7.68454	1	0.948973	61.9028	NM_001245979	PKD2	1	10
Biological process	GO:0000122	negative regulation of transcription from RNA polymerase II promoter	15	3.63196	0.0570039	317	315	11368	1.70768	1	0.94604	62.4112	NM_001114673	SALL4	3	55
Biological process	GO:0000122	negative regulation of transcription from RNA polymerase II promoter	15	3.63196	0.0570039	317	315	11368	1.70768	1	0.94604	62.4112	NM_001315712	GLI2	10	55
Biological process	GO:0000122	negative regulation of transcription from RNA polymerase II promoter	15	3.63196	0.0570039	317	315	11368	1.70768	1	0.94604	62.4112	NM_001168001	BMP6	3	55
Biological process	GO:0000122	negative regulation of transcription from RNA polymerase II promoter	15	3.63196	0.0570039	317	315	11368	1.70768	1	0.94604	62.4112	NM_213801	FGF9	3	55
Biological process	GO:0000122	negative regulation of transcription from RNA polymerase II promoter	15	3.63196	0.0570039	317	315	11368	1.70768	1	0.94604	62.4112	NM_001243915	KAT5	2	55
Biological process	GO:0000122	negative regulation of transcription from RNA polymerase II promoter	15	3.63196	0.0570039	317	315	11368	1.70768	1	0.94604	62.4112	NM_001044576	NCOR2	3	55
Biological process	GO:0000122	negative regulation of transcription from RNA polymerase II promoter	15	3.63196	0.0570039	317	315	11368	1.70768	1	0.94604	62.4112	NM_001101823	EHMT2	1	55
Biological process	GO:0000122	negative regulation of transcription from RNA polymerase II promoter	15	3.63196	0.0570039	317	315	11368	1.70768	1	0.94604	62.4112	NM_001244562	H2AFY	2	55
Biological process	GO:0000122	negative regulation of transcription from RNA polymerase II promoter	15	3.63196	0.0570039	317	315	11368	1.70768	1	0.94604	62.4112	NM_001243031	CC2D1A	4	55
Biological process	GO:0000122	negative regulation of transcription from RNA polymerase II promoter	15	3.63196	0.0570039	317	315	11368	1.70768	1	0.94604	62.4112	NM_001204369	UBE2I	4	55
Biological process	GO:0000122	negative regulation of transcription from RNA polymerase II promoter	15	3.63196	0.0570039	317	315	11368	1.70768	1	0.94604	62.4112	NM_001285971	BMI1	1	55
Biological process	GO:0000122	negative regulation of transcription from RNA polymerase II promoter	15	3.63196	0.0570039	317	315	11368	1.70768	1	0.94604	62.4112	NM_001097437	DNMT3A	2	55
Biological process	GO:0000122	negative regulation of transcription from RNA polymerase II promoter	15	3.63196	0.0570039	317	315	11368	1.70768	1	0.94604	62.4112	NM_001113055	LMO1	5	55
Biological process	GO:0000122	negative regulation of transcription from RNA polymerase II promoter	15	3.63196	0.0570039	317	315	11368	1.70768	1	0.94604	62.4112	NM_001285967	RB1	3	55
Biological process	GO:0000122	negative regulation of transcription from RNA polymerase II promoter	15	3.63196	0.0570039	317	315	11368	1.70768	1	0.94604	62.4112	NM_001315730	JAZF1	9	55
Biological process	GO:0006508	proteolysis	7	1.69492	0.059838	317	100	11368	2.51028	1	0.948867	64.2508	NM_001037721	CTSD	1	16
Biological process	GO:0006508	proteolysis	7	1.69492	0.059838	317	100	11368	2.51028	1	0.948867	64.2508	NM_214242	F12	1	16
Biological process	GO:0006508	proteolysis	7	1.69492	0.059838	317	100	11368	2.51028	1	0.948867	64.2508	NM_213888	CD46	1	16
Biological process	GO:0006508	proteolysis	7	1.69492	0.059838	317	100	11368	2.51028	1	0.948867	64.2508	NM_214148	CLCA1	6	16
Biological process	GO:0006508	proteolysis	7	1.69492	0.059838	317	100	11368	2.51028	1	0.948867	64.2508	NM_214108	DPEP1	2	16
Biological process	GO:0006508	proteolysis	7	1.69492	0.059838	317	100	11368	2.51028	1	0.948867	64.2508	NM_001099926	ADAM17	2	16
Biological process	GO:0006508	proteolysis	7	1.69492	0.059838	317	100	11368	2.51028	1	0.948867	64.2508	NM_001100188	CAPN2	3	16
Biological process	GO:0044804	nucleophagy	3	0.726392	0.0637347	317	15	11368	7.17224	1	0.953916	66.6423	NM_001190295	WIPI2	2	6
Biological process	GO:0044804	nucleophagy	3	0.726392	0.0637347	317	15	11368	7.17224	1	0.953916	66.6423	NM_001190278	ATG2A	1	6
Biological process	GO:0044804	nucleophagy	3	0.726392	0.0637347	317	15	11368	7.17224	1	0.953916	66.6423	NM_001190296	WDR45B	3	6
Biological process	GO:0010800	positive regulation of peptidyl-threonine phosphorylation	3	0.726392	0.0637347	317	15	11368	7.17224	1	0.953916	66.6423	NM_001105290	BMP7	1	3
Biological process	GO:0010800	positive regulation of peptidyl-threonine phosphorylation	3	0.726392	0.0637347	317	15	11368	7.17224	1	0.953916	66.6423	NM_001243854	S1PR2	1	3
Biological process	GO:0010800	positive regulation of peptidyl-threonine phosphorylation	3	0.726392	0.0637347	317	15	11368	7.17224	1	0.953916	66.6423	NM_214015	TGFB1	1	3
Biological process	GO:0050714	positive regulation of protein secretion	3	0.726392	0.0637347	317	15	11368	7.17224	1	0.953916	66.6423	NM_214198	TGFB3	1	3
Biological process	GO:0050714	positive regulation of protein secretion	3	0.726392	0.0637347	317	15	11368	7.17224	1	0.953916	66.6423	NM_001243924	SEC24A	1	3
Biological process	GO:0050714	positive regulation of protein secretion	3	0.726392	0.0637347	317	15	11368	7.17224	1	0.953916	66.6423	NM_214015	TGFB1	1	3
Biological process	GO:0000226	microtubule cytoskeleton organization	4	0.968523	0.067602	317	34	11368	4.21896	1	0.958185	68.8665	NM_001244707	VAMP4	1	62
Biological process	GO:0000226	microtubule cytoskeleton organization	4	0.968523	0.067602	317	34	11368	4.21896	1	0.958185	68.8665	NM_001204374	PRKCZ	12	62
Biological process	GO:0000226	microtubule cytoskeleton organization	4	0.968523	0.067602	317	34	11368	4.21896	1	0.958185	68.8665	NM_001244804	SS18	1	62
Biological process	GO:0000226	microtubule cytoskeleton organization	4	0.968523	0.067602	317	34	11368	4.21896	1	0.958185	68.8665	NM_001244105	TBCD	48	62
Biological process	GO:0007596	blood coagulation	4	0.968523	0.067602	317	34	11368	4.21896	1	0.958185	68.8665	NM_214242	F12	1	7
Biological process	GO:0007596	blood coagulation	4	0.968523	0.067602	317	34	11368	4.21896	1	0.958185	68.8665	NM_001244263	LNPK	2	7
Biological process	GO:0007596	blood coagulation	4	0.968523	0.067602	317	34	11368	4.21896	1	0.958185	68.8665	NM_001098589	HPS4	1	7
Biological process	GO:0007596	blood coagulation	4	0.968523	0.067602	317	34	11368	4.21896	1	0.958185	68.8665	NM_001246221	VWF	3	7
Biological process	GO:0048538	thymus development	4	0.968523	0.067602	317	34	11368	4.21896	1	0.958185	68.8665	NM_001297633	BCL11B	3	6
Biological process	GO:0048538	thymus development	4	0.968523	0.067602	317	34	11368	4.21896	1	0.958185	68.8665	NM_001031797	FADD	1	6
Biological process	GO:0048538	thymus development	4	0.968523	0.067602	317	34	11368	4.21896	1	0.958185	68.8665	NM_213750	CACNB4	1	6
Biological process	GO:0048538	thymus development	4	0.968523	0.067602	317	34	11368	4.21896	1	0.958185	68.8665	NM_001112686	LMO4	1	6
Biological process	GO:0050821	protein stabilization	6	1.45278	0.0686377	317	79	11368	2.72364	1	0.956403	69.438	NM_001278779	CCT5	1	6
Biological process	GO:0050821	protein stabilization	6	1.45278	0.0686377	317	79	11368	2.72364	1	0.956403	69.438	NM_001098589	HPS4	1	6
Biological process	GO:0050821	protein stabilization	6	1.45278	0.0686377	317	79	11368	2.72364	1	0.956403	69.438	NM_001135680	USP7	1	6
Biological process	GO:0050821	protein stabilization	6	1.45278	0.0686377	317	79	11368	2.72364	1	0.956403	69.438	NM_001131046	IFI30	1	6
Biological process	GO:0050821	protein stabilization	6	1.45278	0.0686377	317	79	11368	2.72364	1	0.956403	69.438	NM_001078663	PARK7	1	6
Biological process	GO:0050821	protein stabilization	6	1.45278	0.0686377	317	79	11368	2.72364	1	0.956403	69.438	NM_001170520	CCT2	1	6
Biological process	GO:0006468	protein phosphorylation	6	1.45278	0.0686377	317	79	11368	2.72364	1	0.956403	69.438	NM_214266	PRKAA2	1	8
Biological process	GO:0006468	protein phosphorylation	6	1.45278	0.0686377	317	79	11368	2.72364	1	0.956403	69.438	NM_001001642	PRKAG1	2	8
Biological process	GO:0006468	protein phosphorylation	6	1.45278	0.0686377	317	79	11368	2.72364	1	0.956403	69.438	NM_001243819	HSF1	1	8
Biological process	GO:0006468	protein phosphorylation	6	1.45278	0.0686377	317	79	11368	2.72364	1	0.956403	69.438	NM_001144119	SRPK3	1	8
Biological process	GO:0006468	protein phosphorylation	6	1.45278	0.0686377	317	79	11368	2.72364	1	0.956403	69.438	NM_214015	TGFB1	1	8
Biological process	GO:0006468	protein phosphorylation	6	1.45278	0.0686377	317	79	11368	2.72364	1	0.956403	69.438	NM_214372	APP	2	8
Biological process	GO:0048754	branching morphogenesis of an epithelial tube	3	0.726392	0.0715388	317	16	11368	6.72397	1	0.958388	70.9869	NM_001315712	GLI2	10	14
Biological process	GO:0048754	branching morphogenesis of an epithelial tube	3	0.726392	0.0715388	317	16	11368	6.72397	1	0.958388	70.9869	NM_001105290	BMP7	1	14
Biological process	GO:0048754	branching morphogenesis of an epithelial tube	3	0.726392	0.0715388	317	16	11368	6.72397	1	0.958388	70.9869	NM_001246202	PKD1	3	14
Biological process	GO:0032092	positive regulation of protein binding	4	0.968523	0.0775121	317	36	11368	3.98458	1	0.965349	73.9466	NM_001244300	TERT	6	12
Biological process	GO:0032092	positive regulation of protein binding	4	0.968523	0.0775121	317	36	11368	3.98458	1	0.965349	73.9466	NM_001243463	AKTIP	1	12
Biological process	GO:0032092	positive regulation of protein binding	4	0.968523	0.0775121	317	36	11368	3.98458	1	0.965349	73.9466	NM_001201485	BAMBI	2	12
Biological process	GO:0032092	positive regulation of protein binding	4	0.968523	0.0775121	317	36	11368	3.98458	1	0.965349	73.9466	NM_001246202	PKD1	3	12
Biological process	GO:0010718	positive regulation of epithelial to mesenchymal transition	3	0.726392	0.079633	317	17	11368	6.32845	1	0.965519	74.9274	NM_214198	TGFB3	1	4
Biological process	GO:0010718	positive regulation of epithelial to mesenchymal transition	3	0.726392	0.079633	317	17	11368	6.32845	1	0.965519	74.9274	NM_001201485	BAMBI	2	4
Biological process	GO:0010718	positive regulation of epithelial to mesenchymal transition	3	0.726392	0.079633	317	17	11368	6.32845	1	0.965519	74.9274	NM_214015	TGFB1	1	4
Biological process	GO:0003100	regulation of systemic arterial blood pressure by endothelin	2	0.484262	0.0811023	317	3	11368	23.9075	1	0.964711	75.5864	NM_001098582	EDN3	2	3
Biological process	GO:0003100	regulation of systemic arterial blood pressure by endothelin	2	0.484262	0.0811023	317	3	11368	23.9075	1	0.964711	75.5864	NM_214295	NOS3	1	3
Biological process	GO:0006438	valyl-tRNA aminoacylation	2	0.484262	0.0811023	317	3	11368	23.9075	1	0.964711	75.5864	NM_001195378	VARS	1	2
Biological process	GO:0006438	valyl-tRNA aminoacylation	2	0.484262	0.0811023	317	3	11368	23.9075	1	0.964711	75.5864	NM_001123214	VARS2	1	2
Biological process	GO:0031587	positive regulation of inositol 1,4,5-trisphosphate-sensitive calcium-release channel activity	2	0.484262	0.0811023	317	3	11368	23.9075	1	0.964711	75.5864	NM_213964	HTT	7	8
Biological process	GO:0031587	positive regulation of inositol 1,4,5-trisphosphate-sensitive calcium-release channel activity	2	0.484262	0.0811023	317	3	11368	23.9075	1	0.964711	75.5864	NM_001245979	PKD2	1	8
Biological process	GO:0071169	establishment of protein localization to chromatin	2	0.484262	0.0811023	317	3	11368	23.9075	1	0.964711	75.5864	NM_001243867	RUVBL2	3	5
Biological process	GO:0071169	establishment of protein localization to chromatin	2	0.484262	0.0811023	317	3	11368	23.9075	1	0.964711	75.5864	NM_001244562	H2AFY	2	5
Biological process	GO:0001542	ovulation from ovarian follicle	2	0.484262	0.0811023	317	3	11368	23.9075	1	0.964711	75.5864	NM_001135959	FOXO3	4	5
Biological process	GO:0001542	ovulation from ovarian follicle	2	0.484262	0.0811023	317	3	11368	23.9075	1	0.964711	75.5864	NM_214295	NOS3	1	5
Biological process	GO:0006914	autophagy	4	0.968523	0.0826923	317	37	11368	3.87689	1	0.964112	76.2812	NM_214266	PRKAA2	1	4
Biological process	GO:0006914	autophagy	4	0.968523	0.0826923	317	37	11368	3.87689	1	0.964112	76.2812	NM_001037721	CTSD	1	4
Biological process	GO:0006914	autophagy	4	0.968523	0.0826923	317	37	11368	3.87689	1	0.964112	76.2812	NM_001190283	ATG4B	1	4
Biological process	GO:0006914	autophagy	4	0.968523	0.0826923	317	37	11368	3.87689	1	0.964112	76.2812	NM_001190278	ATG2A	1	4
Biological process	GO:0048813	dendrite morphogenesis	3	0.726392	0.0879951	317	18	11368	5.97687	1	0.968703	78.4663	NM_213968	ITGB1	1	3
Biological process	GO:0048813	dendrite morphogenesis	3	0.726392	0.0879951	317	18	11368	5.97687	1	0.968703	78.4663	NM_001244837	RBFOX2	1	3
Biological process	GO:0048813	dendrite morphogenesis	3	0.726392	0.0879951	317	18	11368	5.97687	1	0.968703	78.4663	NM_001080206	FYN	1	3
Biological process	GO:0043408	regulation of MAPK cascade	4	0.968523	0.0880173	317	38	11368	3.77486	1	0.966042	78.475	NM_214198	TGFB3	1	6
Biological process	GO:0043408	regulation of MAPK cascade	4	0.968523	0.0880173	317	38	11368	3.77486	1	0.966042	78.475	NM_001105290	BMP7	1	6
Biological process	GO:0043408	regulation of MAPK cascade	4	0.968523	0.0880173	317	38	11368	3.77486	1	0.966042	78.475	NM_001168001	BMP6	3	6
Biological process	GO:0043408	regulation of MAPK cascade	4	0.968523	0.0880173	317	38	11368	3.77486	1	0.966042	78.475	NM_214015	TGFB1	1	6
Biological process	GO:0042593	glucose homeostasis	5	1.21065	0.0934252	317	62	11368	2.89203	1	0.970319	80.5068	NM_214218	KCNB1	1	8
Biological process	GO:0042593	glucose homeostasis	5	1.21065	0.0934252	317	62	11368	2.89203	1	0.970319	80.5068	NM_214266	PRKAA2	1	8
Biological process	GO:0042593	glucose homeostasis	5	1.21065	0.0934252	317	62	11368	2.89203	1	0.970319	80.5068	NM_214330	GPI	1	8
Biological process	GO:0042593	glucose homeostasis	5	1.21065	0.0934252	317	62	11368	2.89203	1	0.970319	80.5068	NM_001135959	FOXO3	4	8
Biological process	GO:0042593	glucose homeostasis	5	1.21065	0.0934252	317	62	11368	2.89203	1	0.970319	80.5068	NM_001315601	FFAR3	1	8
Biological process	GO:0010862	positive regulation of pathway-restricted SMAD protein phosphorylation	4	0.968523	0.0934828	317	39	11368	3.67807	1	0.967921	80.5275	NM_214198	TGFB3	1	6
Biological process	GO:0010862	positive regulation of pathway-restricted SMAD protein phosphorylation	4	0.968523	0.0934828	317	39	11368	3.67807	1	0.967921	80.5275	NM_001105290	BMP7	1	6
Biological process	GO:0010862	positive regulation of pathway-restricted SMAD protein phosphorylation	4	0.968523	0.0934828	317	39	11368	3.67807	1	0.967921	80.5275	NM_001168001	BMP6	3	6
Biological process	GO:0010862	positive regulation of pathway-restricted SMAD protein phosphorylation	4	0.968523	0.0934828	317	39	11368	3.67807	1	0.967921	80.5275	NM_214015	TGFB1	1	6
Biological process	GO:0010628	positive regulation of gene expression	7	1.69492	0.0948773	317	113	11368	2.22149	1	0.967152	81.0209	NM_001001642	PRKAG1	2	11
Biological process	GO:0010628	positive regulation of gene expression	7	1.69492	0.0948773	317	113	11368	2.22149	1	0.967152	81.0209	NM_001285971	BMI1	1	11
Biological process	GO:0010628	positive regulation of gene expression	7	1.69492	0.0948773	317	113	11368	2.22149	1	0.967152	81.0209	NM_001195322	ACVR1B	1	11
Biological process	GO:0010628	positive regulation of gene expression	7	1.69492	0.0948773	317	113	11368	2.22149	1	0.967152	81.0209	NM_213888	CD46	1	11
Biological process	GO:0010628	positive regulation of gene expression	7	1.69492	0.0948773	317	113	11368	2.22149	1	0.967152	81.0209	NM_213801	FGF9	3	11
Biological process	GO:0010628	positive regulation of gene expression	7	1.69492	0.0948773	317	113	11368	2.22149	1	0.967152	81.0209	NM_001111256	SERPINB9	2	11
Biological process	GO:0010628	positive regulation of gene expression	7	1.69492	0.0948773	317	113	11368	2.22149	1	0.967152	81.0209	NM_214015	TGFB1	1	11
Biological process	GO:0042771	intrinsic apoptotic signaling pathway in response to DNA damage by p53 class mediator	3	0.726392	0.0966042	317	19	11368	5.66229	1	0.966814	81.6156	NM_001315716	BCL3	1	4
Biological process	GO:0042771	intrinsic apoptotic signaling pathway in response to DNA damage by p53 class mediator	3	0.726392	0.0966042	317	19	11368	5.66229	1	0.966814	81.6156	NM_001244099	CDIP1	1	4
Biological process	GO:0042771	intrinsic apoptotic signaling pathway in response to DNA damage by p53 class mediator	3	0.726392	0.0966042	317	19	11368	5.66229	1	0.966814	81.6156	NM_001195357	MSH2	2	4
Biological process	GO:0030318	melanocyte differentiation	3	0.726392	0.0966042	317	19	11368	5.66229	1	0.966814	81.6156	NM_001098582	EDN3	2	5
Biological process	GO:0030318	melanocyte differentiation	3	0.726392	0.0966042	317	19	11368	5.66229	1	0.966814	81.6156	NM_001098589	HPS4	1	5
Biological process	GO:0030318	melanocyte differentiation	3	0.726392	0.0966042	317	19	11368	5.66229	1	0.966814	81.6156	NM_001099933	SOX10	2	5
Biological process	GO:0030593	neutrophil chemotaxis	4	0.968523	0.0990847	317	40	11368	3.58612	1	0.967398	82.4393	NM_001098582	EDN3	2	8
Biological process	GO:0030593	neutrophil chemotaxis	4	0.968523	0.0990847	317	40	11368	3.58612	1	0.967398	82.4393	NM_213908	ITGB2	4	8
Biological process	GO:0030593	neutrophil chemotaxis	4	0.968523	0.0990847	317	40	11368	3.58612	1	0.967398	82.4393	NM_001256776	CCL22	1	8
Biological process	GO:0030593	neutrophil chemotaxis	4	0.968523	0.0990847	317	40	11368	3.58612	1	0.967398	82.4393	NM_001244730	JAML	1	8
Cellular component	GO:0016020	membrane	35	8.47458	0.000553589	341	707	12833	1.86304	0.162386	0.162386	0.744461	NM_001146126	PNPLA3	1	75
Cellular component	GO:0016020	membrane	35	8.47458	0.000553589	341	707	12833	1.86304	0.162386	0.162386	0.744461	NM_001315712	GLI2	10	75
Cellular component	GO:0016020	membrane	35	8.47458	0.000553589	341	707	12833	1.86304	0.162386	0.162386	0.744461	NM_001039745	BMPR1B	1	75
Cellular component	GO:0016020	membrane	35	8.47458	0.000553589	341	707	12833	1.86304	0.162386	0.162386	0.744461	NM_001001534	RYR1	2	75
Cellular component	GO:0016020	membrane	35	8.47458	0.000553589	341	707	12833	1.86304	0.162386	0.162386	0.744461	NM_001099926	ADAM17	2	75
Cellular component	GO:0016020	membrane	35	8.47458	0.000553589	341	707	12833	1.86304	0.162386	0.162386	0.744461	NM_214025	PPP2R2B	1	75
Cellular component	GO:0016020	membrane	35	8.47458	0.000553589	341	707	12833	1.86304	0.162386	0.162386	0.744461	NM_001244285	FUBP3	1	75
Cellular component	GO:0016020	membrane	35	8.47458	0.000553589	341	707	12833	1.86304	0.162386	0.162386	0.744461	NM_001243031	CC2D1A	4	75
Cellular component	GO:0016020	membrane	35	8.47458	0.000553589	341	707	12833	1.86304	0.162386	0.162386	0.744461	NM_001001642	PRKAG1	2	75
Cellular component	GO:0016020	membrane	35	8.47458	0.000553589	341	707	12833	1.86304	0.162386	0.162386	0.744461	NM_213908	ITGB2	4	75
Cellular component	GO:0016020	membrane	35	8.47458	0.000553589	341	707	12833	1.86304	0.162386	0.162386	0.744461	NM_001135959	FOXO3	4	75
Cellular component	GO:0016020	membrane	35	8.47458	0.000553589	341	707	12833	1.86304	0.162386	0.162386	0.744461	NM_213968	ITGB1	1	75
Cellular component	GO:0016020	membrane	35	8.47458	0.000553589	341	707	12833	1.86304	0.162386	0.162386	0.744461	NM_001137639	SLC9A3R2	1	75
Cellular component	GO:0016020	membrane	35	8.47458	0.000553589	341	707	12833	1.86304	0.162386	0.162386	0.744461	NM_001038645	PALMD	1	75
Cellular component	GO:0016020	membrane	35	8.47458	0.000553589	341	707	12833	1.86304	0.162386	0.162386	0.744461	NM_001194975	AGO2	5	75
Cellular component	GO:0016020	membrane	35	8.47458	0.000553589	341	707	12833	1.86304	0.162386	0.162386	0.744461	NM_001098589	HPS4	1	75
Cellular component	GO:0016020	membrane	35	8.47458	0.000553589	341	707	12833	1.86304	0.162386	0.162386	0.744461	NM_214138	AKAP10	4	75
Cellular component	GO:0016020	membrane	35	8.47458	0.000553589	341	707	12833	1.86304	0.162386	0.162386	0.744461	NM_001206363	NCAPH2	1	75
Cellular component	GO:0016020	membrane	35	8.47458	0.000553589	341	707	12833	1.86304	0.162386	0.162386	0.744461	NM_001245979	PKD2	1	75
Cellular component	GO:0016020	membrane	35	8.47458	0.000553589	341	707	12833	1.86304	0.162386	0.162386	0.744461	NM_001243810	CHID1	5	75
Cellular component	GO:0016020	membrane	35	8.47458	0.000553589	341	707	12833	1.86304	0.162386	0.162386	0.744461	NM_214088	CCND2	1	75
Cellular component	GO:0016020	membrane	35	8.47458	0.000553589	341	707	12833	1.86304	0.162386	0.162386	0.744461	NM_001004044	PCSK2	1	75
Cellular component	GO:0016020	membrane	35	8.47458	0.000553589	341	707	12833	1.86304	0.162386	0.162386	0.744461	NM_001114670	TYK2	1	75
Cellular component	GO:0016020	membrane	35	8.47458	0.000553589	341	707	12833	1.86304	0.162386	0.162386	0.744461	NM_214114	JAK1	2	75
Cellular component	GO:0016020	membrane	35	8.47458	0.000553589	341	707	12833	1.86304	0.162386	0.162386	0.744461	NM_001142827	LGALS8	1	75
Cellular component	GO:0016020	membrane	35	8.47458	0.000553589	341	707	12833	1.86304	0.162386	0.162386	0.744461	NM_001195508	GYS1	2	75
Cellular component	GO:0016020	membrane	35	8.47458	0.000553589	341	707	12833	1.86304	0.162386	0.162386	0.744461	NM_001111256	SERPINB9	2	75
Cellular component	GO:0016020	membrane	35	8.47458	0.000553589	341	707	12833	1.86304	0.162386	0.162386	0.744461	NM_001246202	PKD1	3	75
Cellular component	GO:0016020	membrane	35	8.47458	0.000553589	341	707	12833	1.86304	0.162386	0.162386	0.744461	NM_213960	VDAC1	1	75
Cellular component	GO:0016020	membrane	35	8.47458	0.000553589	341	707	12833	1.86304	0.162386	0.162386	0.744461	NM_214006	CD9	1	75
Cellular component	GO:0016020	membrane	35	8.47458	0.000553589	341	707	12833	1.86304	0.162386	0.162386	0.744461	NM_001137624	SLC30A5	1	75
Cellular component	GO:0016020	membrane	35	8.47458	0.000553589	341	707	12833	1.86304	0.162386	0.162386	0.744461	NM_001173519	ORAI1	1	75
Cellular component	GO:0016020	membrane	35	8.47458	0.000553589	341	707	12833	1.86304	0.162386	0.162386	0.744461	NM_213851	PIK3R5	2	75
Cellular component	GO:0016020	membrane	35	8.47458	0.000553589	341	707	12833	1.86304	0.162386	0.162386	0.744461	NM_001244534	SFT2D1	2	75
Cellular component	GO:0016020	membrane	35	8.47458	0.000553589	341	707	12833	1.86304	0.162386	0.162386	0.744461	NM_001113444	CAPZB	2	75
Cellular component	GO:0005737	cytoplasm	80	19.3705	0.00106384	341	2145	12833	1.40358	0.288664	0.156593	1.42609	NM_001315716	BCL3	1	185
Cellular component	GO:0005737	cytoplasm	80	19.3705	0.00106384	341	2145	12833	1.40358	0.288664	0.156593	1.42609	NM_001243463	AKTIP	1	185
Cellular component	GO:0005737	cytoplasm	80	19.3705	0.00106384	341	2145	12833	1.40358	0.288664	0.156593	1.42609	NM_001315712	GLI2	10	185
Cellular component	GO:0005737	cytoplasm	80	19.3705	0.00106384	341	2145	12833	1.40358	0.288664	0.156593	1.42609	NM_001044528	RNF4	1	185
Cellular component	GO:0005737	cytoplasm	80	19.3705	0.00106384	341	2145	12833	1.40358	0.288664	0.156593	1.42609	NM_001105296	RAE1	2	185
Cellular component	GO:0005737	cytoplasm	80	19.3705	0.00106384	341	2145	12833	1.40358	0.288664	0.156593	1.42609	NM_001244285	FUBP3	1	185
Cellular component	GO:0005737	cytoplasm	80	19.3705	0.00106384	341	2145	12833	1.40358	0.288664	0.156593	1.42609	NM_213964	HTT	7	185
Cellular component	GO:0005737	cytoplasm	80	19.3705	0.00106384	341	2145	12833	1.40358	0.288664	0.156593	1.42609	NM_001001644	MED27	6	185
Cellular component	GO:0005737	cytoplasm	80	19.3705	0.00106384	341	2145	12833	1.40358	0.288664	0.156593	1.42609	NM_214330	GPI	1	185
Cellular component	GO:0005737	cytoplasm	80	19.3705	0.00106384	341	2145	12833	1.40358	0.288664	0.156593	1.42609	NM_001195781	PIP4K2A	2	185
Cellular component	GO:0005737	cytoplasm	80	19.3705	0.00106384	341	2145	12833	1.40358	0.288664	0.156593	1.42609	NM_001206919	DGCR8	1	185
Cellular component	GO:0005737	cytoplasm	80	19.3705	0.00106384	341	2145	12833	1.40358	0.288664	0.156593	1.42609	NM_001278779	CCT5	1	185
Cellular component	GO:0005737	cytoplasm	80	19.3705	0.00106384	341	2145	12833	1.40358	0.288664	0.156593	1.42609	NM_001123210	UCHL5	1	185
Cellular component	GO:0005737	cytoplasm	80	19.3705	0.00106384	341	2145	12833	1.40358	0.288664	0.156593	1.42609	NM_001243711	ELF5	1	185
Cellular component	GO:0005737	cytoplasm	80	19.3705	0.00106384	341	2145	12833	1.40358	0.288664	0.156593	1.42609	NM_001244801	NUBP2	1	185
Cellular component	GO:0005737	cytoplasm	80	19.3705	0.00106384	341	2145	12833	1.40358	0.288664	0.156593	1.42609	NM_214372	APP	2	185
Cellular component	GO:0005737	cytoplasm	80	19.3705	0.00106384	341	2145	12833	1.40358	0.288664	0.156593	1.42609	NM_001105302	ACLY	1	185
Cellular component	GO:0005737	cytoplasm	80	19.3705	0.00106384	341	2145	12833	1.40358	0.288664	0.156593	1.42609	NM_001244473	IGF2R	13	185
Cellular component	GO:0005737	cytoplasm	80	19.3705	0.00106384	341	2145	12833	1.40358	0.288664	0.156593	1.42609	NM_001244861	GTF2E2	1	185
Cellular component	GO:0005737	cytoplasm	80	19.3705	0.00106384	341	2145	12833	1.40358	0.288664	0.156593	1.42609	NM_001244149	COPS3	2	185
Cellular component	GO:0005737	cytoplasm	80	19.3705	0.00106384	341	2145	12833	1.40358	0.288664	0.156593	1.42609	NM_001111256	SERPINB9	2	185
Cellular component	GO:0005737	cytoplasm	80	19.3705	0.00106384	341	2145	12833	1.40358	0.288664	0.156593	1.42609	NM_001246202	PKD1	3	185
Cellular component	GO:0005737	cytoplasm	80	19.3705	0.00106384	341	2145	12833	1.40358	0.288664	0.156593	1.42609	NM_001204383	ARHGAP8	2	185
Cellular component	GO:0005737	cytoplasm	80	19.3705	0.00106384	341	2145	12833	1.40358	0.288664	0.156593	1.42609	NM_214015	TGFB1	1	185
Cellular component	GO:0005737	cytoplasm	80	19.3705	0.00106384	341	2145	12833	1.40358	0.288664	0.156593	1.42609	NM_213851	PIK3R5	2	185
Cellular component	GO:0005737	cytoplasm	80	19.3705	0.00106384	341	2145	12833	1.40358	0.288664	0.156593	1.42609	NM_214157	SREBF1	1	185
Cellular component	GO:0005737	cytoplasm	80	19.3705	0.00106384	341	2145	12833	1.40358	0.288664	0.156593	1.42609	NM_001243867	RUVBL2	3	185
Cellular component	GO:0005737	cytoplasm	80	19.3705	0.00106384	341	2145	12833	1.40358	0.288664	0.156593	1.42609	NM_001113444	CAPZB	2	185
Cellular component	GO:0005737	cytoplasm	80	19.3705	0.00106384	341	2145	12833	1.40358	0.288664	0.156593	1.42609	NM_214155	CD247	1	185
Cellular component	GO:0005737	cytoplasm	80	19.3705	0.00106384	341	2145	12833	1.40358	0.288664	0.156593	1.42609	NM_214201	GPX1	3	185
Cellular component	GO:0005737	cytoplasm	80	19.3705	0.00106384	341	2145	12833	1.40358	0.288664	0.156593	1.42609	NM_001146126	PNPLA3	1	185
Cellular component	GO:0005737	cytoplasm	80	19.3705	0.00106384	341	2145	12833	1.40358	0.288664	0.156593	1.42609	NM_001243334	LRRC6	1	185
Cellular component	GO:0005737	cytoplasm	80	19.3705	0.00106384	341	2145	12833	1.40358	0.288664	0.156593	1.42609	NM_001097520	NAGS	1	185
Cellular component	GO:0005737	cytoplasm	80	19.3705	0.00106384	341	2145	12833	1.40358	0.288664	0.156593	1.42609	NM_214454	AQP1	2	185
Cellular component	GO:0005737	cytoplasm	80	19.3705	0.00106384	341	2145	12833	1.40358	0.288664	0.156593	1.42609	NM_001244837	RBFOX2	1	185
Cellular component	GO:0005737	cytoplasm	80	19.3705	0.00106384	341	2145	12833	1.40358	0.288664	0.156593	1.42609	NM_001100188	CAPN2	3	185
Cellular component	GO:0005737	cytoplasm	80	19.3705	0.00106384	341	2145	12833	1.40358	0.288664	0.156593	1.42609	NM_001123148	NPEPL1	2	185
Cellular component	GO:0005737	cytoplasm	80	19.3705	0.00106384	341	2145	12833	1.40358	0.288664	0.156593	1.42609	NM_214295	NOS3	1	185
Cellular component	GO:0005737	cytoplasm	80	19.3705	0.00106384	341	2145	12833	1.40358	0.288664	0.156593	1.42609	NM_213985	KCNN3	1	185
Cellular component	GO:0005737	cytoplasm	80	19.3705	0.00106384	341	2145	12833	1.40358	0.288664	0.156593	1.42609	NM_001205093	TMEM189	1	185
Cellular component	GO:0005737	cytoplasm	80	19.3705	0.00106384	341	2145	12833	1.40358	0.288664	0.156593	1.42609	NM_001243581	CPPED1	2	185
Cellular component	GO:0005737	cytoplasm	80	19.3705	0.00106384	341	2145	12833	1.40358	0.288664	0.156593	1.42609	NM_001203267	ANKHD1	1	185
Cellular component	GO:0005737	cytoplasm	80	19.3705	0.00106384	341	2145	12833	1.40358	0.288664	0.156593	1.42609	NM_214080	LHB	1	185
Cellular component	GO:0005737	cytoplasm	80	19.3705	0.00106384	341	2145	12833	1.40358	0.288664	0.156593	1.42609	NM_001159307	BPI	2	185
Cellular component	GO:0005737	cytoplasm	80	19.3705	0.00106384	341	2145	12833	1.40358	0.288664	0.156593	1.42609	NM_001038645	PALMD	1	185
Cellular component	GO:0005737	cytoplasm	80	19.3705	0.00106384	341	2145	12833	1.40358	0.288664	0.156593	1.42609	NM_001171541	ATP1A2	1	185
Cellular component	GO:0005737	cytoplasm	80	19.3705	0.00106384	341	2145	12833	1.40358	0.288664	0.156593	1.42609	NM_001097420	EPAS1	2	185
Cellular component	GO:0005737	cytoplasm	80	19.3705	0.00106384	341	2145	12833	1.40358	0.288664	0.156593	1.42609	NM_001008481	NR3C1	1	185
Cellular component	GO:0005737	cytoplasm	80	19.3705	0.00106384	341	2145	12833	1.40358	0.288664	0.156593	1.42609	NM_001190196	ARMC1	1	185
Cellular component	GO:0005737	cytoplasm	80	19.3705	0.00106384	341	2145	12833	1.40358	0.288664	0.156593	1.42609	NM_001145987	TNIP1	8	185
Cellular component	GO:0005737	cytoplasm	80	19.3705	0.00106384	341	2145	12833	1.40358	0.288664	0.156593	1.42609	NM_001315730	JAZF1	9	185
Cellular component	GO:0005737	cytoplasm	80	19.3705	0.00106384	341	2145	12833	1.40358	0.288664	0.156593	1.42609	NM_214088	CCND2	1	185
Cellular component	GO:0005737	cytoplasm	80	19.3705	0.00106384	341	2145	12833	1.40358	0.288664	0.156593	1.42609	NM_001244667	DNAL4	2	185
Cellular component	GO:0005737	cytoplasm	80	19.3705	0.00106384	341	2145	12833	1.40358	0.288664	0.156593	1.42609	NM_001114670	TYK2	1	185
Cellular component	GO:0005737	cytoplasm	80	19.3705	0.00106384	341	2145	12833	1.40358	0.288664	0.156593	1.42609	NM_001190283	ATG4B	1	185
Cellular component	GO:0005737	cytoplasm	80	19.3705	0.00106384	341	2145	12833	1.40358	0.288664	0.156593	1.42609	NM_001114671	KEAP1	1	185
Cellular component	GO:0005737	cytoplasm	80	19.3705	0.00106384	341	2145	12833	1.40358	0.288664	0.156593	1.42609	NM_001163649	TRIM21	2	185
Cellular component	GO:0005737	cytoplasm	80	19.3705	0.00106384	341	2145	12833	1.40358	0.288664	0.156593	1.42609	NM_001243819	HSF1	1	185
Cellular component	GO:0005737	cytoplasm	80	19.3705	0.00106384	341	2145	12833	1.40358	0.288664	0.156593	1.42609	NM_001099935	IKBKB	1	185
Cellular component	GO:0005737	cytoplasm	80	19.3705	0.00106384	341	2145	12833	1.40358	0.288664	0.156593	1.42609	NM_213979	FBP1	1	185
Cellular component	GO:0005737	cytoplasm	80	19.3705	0.00106384	341	2145	12833	1.40358	0.288664	0.156593	1.42609	NM_001195508	GYS1	2	185
Cellular component	GO:0005737	cytoplasm	80	19.3705	0.00106384	341	2145	12833	1.40358	0.288664	0.156593	1.42609	NM_001243935	CAMK1D	6	185
Cellular component	GO:0005737	cytoplasm	80	19.3705	0.00106384	341	2145	12833	1.40358	0.288664	0.156593	1.42609	NM_001243698	ADI1	1	185
Cellular component	GO:0005737	cytoplasm	80	19.3705	0.00106384	341	2145	12833	1.40358	0.288664	0.156593	1.42609	NM_214259	BDNF	1	185
Cellular component	GO:0005737	cytoplasm	80	19.3705	0.00106384	341	2145	12833	1.40358	0.288664	0.156593	1.42609	NM_001099933	SOX10	2	185
Cellular component	GO:0005737	cytoplasm	80	19.3705	0.00106384	341	2145	12833	1.40358	0.288664	0.156593	1.42609	NM_214266	PRKAA2	1	185
Cellular component	GO:0005737	cytoplasm	80	19.3705	0.00106384	341	2145	12833	1.40358	0.288664	0.156593	1.42609	NM_001204369	UBE2I	4	185
Cellular component	GO:0005737	cytoplasm	80	19.3705	0.00106384	341	2145	12833	1.40358	0.288664	0.156593	1.42609	NM_001123207	TRIM10	1	185
Cellular component	GO:0005737	cytoplasm	80	19.3705	0.00106384	341	2145	12833	1.40358	0.288664	0.156593	1.42609	NM_001097437	DNMT3A	2	185
Cellular component	GO:0005737	cytoplasm	80	19.3705	0.00106384	341	2145	12833	1.40358	0.288664	0.156593	1.42609	NM_214323	JUP	1	185
Cellular component	GO:0005737	cytoplasm	80	19.3705	0.00106384	341	2145	12833	1.40358	0.288664	0.156593	1.42609	NM_001243882	CLMN	4	185
Cellular component	GO:0005737	cytoplasm	80	19.3705	0.00106384	341	2145	12833	1.40358	0.288664	0.156593	1.42609	NM_001243457	NTMT1	1	185
Cellular component	GO:0005737	cytoplasm	80	19.3705	0.00106384	341	2145	12833	1.40358	0.288664	0.156593	1.42609	NM_001243455	GNB1L	1	185
Cellular component	GO:0005737	cytoplasm	80	19.3705	0.00106384	341	2145	12833	1.40358	0.288664	0.156593	1.42609	NM_001143722	PITPNC1	1	185
Cellular component	GO:0005737	cytoplasm	80	19.3705	0.00106384	341	2145	12833	1.40358	0.288664	0.156593	1.42609	NM_001201485	BAMBI	2	185
Cellular component	GO:0005737	cytoplasm	80	19.3705	0.00106384	341	2145	12833	1.40358	0.288664	0.156593	1.42609	NM_001114676	LIMA1	1	185
Cellular component	GO:0005737	cytoplasm	80	19.3705	0.00106384	341	2145	12833	1.40358	0.288664	0.156593	1.42609	NM_001134965	GRB10	10	185
Cellular component	GO:0005737	cytoplasm	80	19.3705	0.00106384	341	2145	12833	1.40358	0.288664	0.156593	1.42609	NM_001206372	PPP6R2	2	185
Cellular component	GO:0005737	cytoplasm	80	19.3705	0.00106384	341	2145	12833	1.40358	0.288664	0.156593	1.42609	NM_001244817	AFAP1L1	11	185
Cellular component	GO:0005737	cytoplasm	80	19.3705	0.00106384	341	2145	12833	1.40358	0.288664	0.156593	1.42609	NM_001243823	CDC123	1	185
Cellular component	GO:0005634	nucleus	78	18.8862	0.00134652	341	2096	12833	1.40048	0.350256	0.133875	1.80185	NM_001297633	BCL11B	3	182
Cellular component	GO:0005634	nucleus	78	18.8862	0.00134652	341	2096	12833	1.40048	0.350256	0.133875	1.80185	NM_001267893	NR5A2	5	182
Cellular component	GO:0005634	nucleus	78	18.8862	0.00134652	341	2096	12833	1.40048	0.350256	0.133875	1.80185	NM_001123197	SOX2	2	182
Cellular component	GO:0005634	nucleus	78	18.8862	0.00134652	341	2096	12833	1.40048	0.350256	0.133875	1.80185	NM_001037966	TEAD3	3	182
Cellular component	GO:0005634	nucleus	78	18.8862	0.00134652	341	2096	12833	1.40048	0.350256	0.133875	1.80185	NM_001044576	NCOR2	3	182
Cellular component	GO:0005634	nucleus	78	18.8862	0.00134652	341	2096	12833	1.40048	0.350256	0.133875	1.80185	NM_001243902	PPP1R7	1	182
Cellular component	GO:0005634	nucleus	78	18.8862	0.00134652	341	2096	12833	1.40048	0.350256	0.133875	1.80185	NM_001244285	FUBP3	1	182
Cellular component	GO:0005634	nucleus	78	18.8862	0.00134652	341	2096	12833	1.40048	0.350256	0.133875	1.80185	NM_213964	HTT	7	182
Cellular component	GO:0005634	nucleus	78	18.8862	0.00134652	341	2096	12833	1.40048	0.350256	0.133875	1.80185	NM_001284366	KAT8	1	182
Cellular component	GO:0005634	nucleus	78	18.8862	0.00134652	341	2096	12833	1.40048	0.350256	0.133875	1.80185	NM_001001642	PRKAG1	2	182
Cellular component	GO:0005634	nucleus	78	18.8862	0.00134652	341	2096	12833	1.40048	0.350256	0.133875	1.80185	NM_001195781	PIP4K2A	2	182
Cellular component	GO:0005634	nucleus	78	18.8862	0.00134652	341	2096	12833	1.40048	0.350256	0.133875	1.80185	NM_001113055	LMO1	5	182
Cellular component	GO:0005634	nucleus	78	18.8862	0.00134652	341	2096	12833	1.40048	0.350256	0.133875	1.80185	NM_001194975	AGO2	5	182
Cellular component	GO:0005634	nucleus	78	18.8862	0.00134652	341	2096	12833	1.40048	0.350256	0.133875	1.80185	NM_001134349	KLF15	1	182
Cellular component	GO:0005634	nucleus	78	18.8862	0.00134652	341	2096	12833	1.40048	0.350256	0.133875	1.80185	NM_001123210	UCHL5	1	182
Cellular component	GO:0005634	nucleus	78	18.8862	0.00134652	341	2096	12833	1.40048	0.350256	0.133875	1.80185	NM_001243711	ELF5	1	182
Cellular component	GO:0005634	nucleus	78	18.8862	0.00134652	341	2096	12833	1.40048	0.350256	0.133875	1.80185	NM_001123217	ZNF217	3	182
Cellular component	GO:0005634	nucleus	78	18.8862	0.00134652	341	2096	12833	1.40048	0.350256	0.133875	1.80185	NM_001244801	NUBP2	1	182
Cellular component	GO:0005634	nucleus	78	18.8862	0.00134652	341	2096	12833	1.40048	0.350256	0.133875	1.80185	NM_001243810	CHID1	5	182
Cellular component	GO:0005634	nucleus	78	18.8862	0.00134652	341	2096	12833	1.40048	0.350256	0.133875	1.80185	NM_001256770	NLRP3	1	182
Cellular component	GO:0005634	nucleus	78	18.8862	0.00134652	341	2096	12833	1.40048	0.350256	0.133875	1.80185	NM_001244861	GTF2E2	1	182
Cellular component	GO:0005634	nucleus	78	18.8862	0.00134652	341	2096	12833	1.40048	0.350256	0.133875	1.80185	NM_001101823	EHMT2	1	182
Cellular component	GO:0005634	nucleus	78	18.8862	0.00134652	341	2096	12833	1.40048	0.350256	0.133875	1.80185	NM_001246202	PKD1	3	182
Cellular component	GO:0005634	nucleus	78	18.8862	0.00134652	341	2096	12833	1.40048	0.350256	0.133875	1.80185	NM_001111256	SERPINB9	2	182
Cellular component	GO:0005634	nucleus	78	18.8862	0.00134652	341	2096	12833	1.40048	0.350256	0.133875	1.80185	NM_214015	TGFB1	1	182
Cellular component	GO:0005634	nucleus	78	18.8862	0.00134652	341	2096	12833	1.40048	0.350256	0.133875	1.80185	NM_213960	VDAC1	1	182
Cellular component	GO:0005634	nucleus	78	18.8862	0.00134652	341	2096	12833	1.40048	0.350256	0.133875	1.80185	NM_001206399	ACACB	2	182
Cellular component	GO:0005634	nucleus	78	18.8862	0.00134652	341	2096	12833	1.40048	0.350256	0.133875	1.80185	NM_001206404	TJP2	1	182
Cellular component	GO:0005634	nucleus	78	18.8862	0.00134652	341	2096	12833	1.40048	0.350256	0.133875	1.80185	NM_213954	ACO2	2	182
Cellular component	GO:0005634	nucleus	78	18.8862	0.00134652	341	2096	12833	1.40048	0.350256	0.133875	1.80185	NM_213851	PIK3R5	2	182
Cellular component	GO:0005634	nucleus	78	18.8862	0.00134652	341	2096	12833	1.40048	0.350256	0.133875	1.80185	NM_214157	SREBF1	1	182
Cellular component	GO:0005634	nucleus	78	18.8862	0.00134652	341	2096	12833	1.40048	0.350256	0.133875	1.80185	NM_001256779	AKT2	3	182
Cellular component	GO:0005634	nucleus	78	18.8862	0.00134652	341	2096	12833	1.40048	0.350256	0.133875	1.80185	NM_001244338	HOXA10	3	182
Cellular component	GO:0005634	nucleus	78	18.8862	0.00134652	341	2096	12833	1.40048	0.350256	0.133875	1.80185	NM_001258424	LMX1B	1	182
Cellular component	GO:0005634	nucleus	78	18.8862	0.00134652	341	2096	12833	1.40048	0.350256	0.133875	1.80185	NM_001083930	HR	1	182
Cellular component	GO:0005634	nucleus	78	18.8862	0.00134652	341	2096	12833	1.40048	0.350256	0.133875	1.80185	NM_001142666	TEAD4	1	182
Cellular component	GO:0005634	nucleus	78	18.8862	0.00134652	341	2096	12833	1.40048	0.350256	0.133875	1.80185	NM_214454	AQP1	2	182
Cellular component	GO:0005634	nucleus	78	18.8862	0.00134652	341	2096	12833	1.40048	0.350256	0.133875	1.80185	NM_001142669	TEAD1	1	182
Cellular component	GO:0005634	nucleus	78	18.8862	0.00134652	341	2096	12833	1.40048	0.350256	0.133875	1.80185	NM_001077215	PTBP3	1	182
Cellular component	GO:0005634	nucleus	78	18.8862	0.00134652	341	2096	12833	1.40048	0.350256	0.133875	1.80185	NM_001244837	RBFOX2	1	182
Cellular component	GO:0005634	nucleus	78	18.8862	0.00134652	341	2096	12833	1.40048	0.350256	0.133875	1.80185	NM_001100188	CAPN2	3	182
Cellular component	GO:0005634	nucleus	78	18.8862	0.00134652	341	2096	12833	1.40048	0.350256	0.133875	1.80185	NM_001123148	NPEPL1	2	182
Cellular component	GO:0005634	nucleus	78	18.8862	0.00134652	341	2096	12833	1.40048	0.350256	0.133875	1.80185	NM_001128436	ADRB2	1	182
Cellular component	GO:0005634	nucleus	78	18.8862	0.00134652	341	2096	12833	1.40048	0.350256	0.133875	1.80185	NM_214308	APOE	3	182
Cellular component	GO:0005634	nucleus	78	18.8862	0.00134652	341	2096	12833	1.40048	0.350256	0.133875	1.80185	NM_214295	NOS3	1	182
Cellular component	GO:0005634	nucleus	78	18.8862	0.00134652	341	2096	12833	1.40048	0.350256	0.133875	1.80185	NM_001044603	PRKN	9	182
Cellular component	GO:0005634	nucleus	78	18.8862	0.00134652	341	2096	12833	1.40048	0.350256	0.133875	1.80185	NM_001113698	NELFCD	3	182
Cellular component	GO:0005634	nucleus	78	18.8862	0.00134652	341	2096	12833	1.40048	0.350256	0.133875	1.80185	NM_001243031	CC2D1A	4	182
Cellular component	GO:0005634	nucleus	78	18.8862	0.00134652	341	2096	12833	1.40048	0.350256	0.133875	1.80185	NM_001032356	TCTEX1D4	4	182
Cellular component	GO:0005634	nucleus	78	18.8862	0.00134652	341	2096	12833	1.40048	0.350256	0.133875	1.80185	NM_001285971	BMI1	1	182
Cellular component	GO:0005634	nucleus	78	18.8862	0.00134652	341	2096	12833	1.40048	0.350256	0.133875	1.80185	NM_001135959	FOXO3	4	182
Cellular component	GO:0005634	nucleus	78	18.8862	0.00134652	341	2096	12833	1.40048	0.350256	0.133875	1.80185	NM_213745	MYOCD	8	182
Cellular component	GO:0005634	nucleus	78	18.8862	0.00134652	341	2096	12833	1.40048	0.350256	0.133875	1.80185	NM_001097420	EPAS1	2	182
Cellular component	GO:0005634	nucleus	78	18.8862	0.00134652	341	2096	12833	1.40048	0.350256	0.133875	1.80185	NM_001008481	NR3C1	1	182
Cellular component	GO:0005634	nucleus	78	18.8862	0.00134652	341	2096	12833	1.40048	0.350256	0.133875	1.80185	NM_001190196	ARMC1	1	182
Cellular component	GO:0005634	nucleus	78	18.8862	0.00134652	341	2096	12833	1.40048	0.350256	0.133875	1.80185	NM_001285976	NAP1L4	2	182
Cellular component	GO:0005634	nucleus	78	18.8862	0.00134652	341	2096	12833	1.40048	0.350256	0.133875	1.80185	NM_214088	CCND2	1	182
Cellular component	GO:0005634	nucleus	78	18.8862	0.00134652	341	2096	12833	1.40048	0.350256	0.133875	1.80185	NM_001114673	SALL4	3	182
Cellular component	GO:0005634	nucleus	78	18.8862	0.00134652	341	2096	12833	1.40048	0.350256	0.133875	1.80185	NM_001114670	TYK2	1	182
Cellular component	GO:0005634	nucleus	78	18.8862	0.00134652	341	2096	12833	1.40048	0.350256	0.133875	1.80185	NM_001044536	FOXN3	2	182
Cellular component	GO:0005634	nucleus	78	18.8862	0.00134652	341	2096	12833	1.40048	0.350256	0.133875	1.80185	NM_001114671	KEAP1	1	182
Cellular component	GO:0005634	nucleus	78	18.8862	0.00134652	341	2096	12833	1.40048	0.350256	0.133875	1.80185	NM_001163649	TRIM21	2	182
Cellular component	GO:0005634	nucleus	78	18.8862	0.00134652	341	2096	12833	1.40048	0.350256	0.133875	1.80185	NM_001243652	PSMA7	1	182
Cellular component	GO:0005634	nucleus	78	18.8862	0.00134652	341	2096	12833	1.40048	0.350256	0.133875	1.80185	NM_001123084	BLM	2	182
Cellular component	GO:0005634	nucleus	78	18.8862	0.00134652	341	2096	12833	1.40048	0.350256	0.133875	1.80185	NM_001243935	CAMK1D	6	182
Cellular component	GO:0005634	nucleus	78	18.8862	0.00134652	341	2096	12833	1.40048	0.350256	0.133875	1.80185	NM_001243698	ADI1	1	182
Cellular component	GO:0005634	nucleus	78	18.8862	0.00134652	341	2096	12833	1.40048	0.350256	0.133875	1.80185	NM_001123087	ZNF831	2	182
Cellular component	GO:0005634	nucleus	78	18.8862	0.00134652	341	2096	12833	1.40048	0.350256	0.133875	1.80185	NM_001099933	SOX10	2	182
Cellular component	GO:0005634	nucleus	78	18.8862	0.00134652	341	2096	12833	1.40048	0.350256	0.133875	1.80185	NM_001244099	CDIP1	1	182
Cellular component	GO:0005634	nucleus	78	18.8862	0.00134652	341	2096	12833	1.40048	0.350256	0.133875	1.80185	NM_214266	PRKAA2	1	182
Cellular component	GO:0005634	nucleus	78	18.8862	0.00134652	341	2096	12833	1.40048	0.350256	0.133875	1.80185	NM_001204369	UBE2I	4	182
Cellular component	GO:0005634	nucleus	78	18.8862	0.00134652	341	2096	12833	1.40048	0.350256	0.133875	1.80185	NM_001315804	U2AF2	1	182
Cellular component	GO:0005634	nucleus	78	18.8862	0.00134652	341	2096	12833	1.40048	0.350256	0.133875	1.80185	NM_001244456	ERG	1	182
Cellular component	GO:0005634	nucleus	78	18.8862	0.00134652	341	2096	12833	1.40048	0.350256	0.133875	1.80185	NM_214323	JUP	1	182
Cellular component	GO:0005634	nucleus	78	18.8862	0.00134652	341	2096	12833	1.40048	0.350256	0.133875	1.80185	NM_001123206	TPPP	1	182
Cellular component	GO:0005634	nucleus	78	18.8862	0.00134652	341	2096	12833	1.40048	0.350256	0.133875	1.80185	NM_001080206	FYN	1	182
Cellular component	GO:0005634	nucleus	78	18.8862	0.00134652	341	2096	12833	1.40048	0.350256	0.133875	1.80185	NM_001204770	MACROD1	3	182
Cellular component	GO:0005634	nucleus	78	18.8862	0.00134652	341	2096	12833	1.40048	0.350256	0.133875	1.80185	NM_001244817	AFAP1L1	11	182
Cellular component	GO:0005615	extracellular space	33	7.99031	0.00665024	341	762	12833	1.62979	0.881777	0.413625	8.61064	NM_001243330	FRZB	1	60
Cellular component	GO:0005615	extracellular space	33	7.99031	0.00665024	341	762	12833	1.62979	0.881777	0.413625	8.61064	NM_001184752	TPO	1	60
Cellular component	GO:0005615	extracellular space	33	7.99031	0.00665024	341	762	12833	1.62979	0.881777	0.413625	8.61064	NM_001195105	IGFBP1	1	60
Cellular component	GO:0005615	extracellular space	33	7.99031	0.00665024	341	762	12833	1.62979	0.881777	0.413625	8.61064	NM_001105290	BMP7	1	60
Cellular component	GO:0005615	extracellular space	33	7.99031	0.00665024	341	762	12833	1.62979	0.881777	0.413625	8.61064	NM_213801	FGF9	3	60
Cellular component	GO:0005615	extracellular space	33	7.99031	0.00665024	341	762	12833	1.62979	0.881777	0.413625	8.61064	NM_001098582	EDN3	2	60
Cellular component	GO:0005615	extracellular space	33	7.99031	0.00665024	341	762	12833	1.62979	0.881777	0.413625	8.61064	NM_001037721	CTSD	1	60
Cellular component	GO:0005615	extracellular space	33	7.99031	0.00665024	341	762	12833	1.62979	0.881777	0.413625	8.61064	NM_214016	ADA2	1	60
Cellular component	GO:0005615	extracellular space	33	7.99031	0.00665024	341	762	12833	1.62979	0.881777	0.413625	8.61064	NM_214330	GPI	1	60
Cellular component	GO:0005615	extracellular space	33	7.99031	0.00665024	341	762	12833	1.62979	0.881777	0.413625	8.61064	NM_214080	LHB	1	60
Cellular component	GO:0005615	extracellular space	33	7.99031	0.00665024	341	762	12833	1.62979	0.881777	0.413625	8.61064	NM_001159307	BPI	2	60
Cellular component	GO:0005615	extracellular space	33	7.99031	0.00665024	341	762	12833	1.62979	0.881777	0.413625	8.61064	NM_214251	TGFA	1	60
Cellular component	GO:0005615	extracellular space	33	7.99031	0.00665024	341	762	12833	1.62979	0.881777	0.413625	8.61064	NM_214117	HAMP	1	60
Cellular component	GO:0005615	extracellular space	33	7.99031	0.00665024	341	762	12833	1.62979	0.881777	0.413625	8.61064	NM_001243810	CHID1	5	60
Cellular component	GO:0005615	extracellular space	33	7.99031	0.00665024	341	762	12833	1.62979	0.881777	0.413625	8.61064	NM_001285975	IL34	2	60
Cellular component	GO:0005615	extracellular space	33	7.99031	0.00665024	341	762	12833	1.62979	0.881777	0.413625	8.61064	NM_001170828	WNT4	1	60
Cellular component	GO:0005615	extracellular space	33	7.99031	0.00665024	341	762	12833	1.62979	0.881777	0.413625	8.61064	NM_214372	APP	2	60
Cellular component	GO:0005615	extracellular space	33	7.99031	0.00665024	341	762	12833	1.62979	0.881777	0.413625	8.61064	NM_001145985	TIMP2	1	60
Cellular component	GO:0005615	extracellular space	33	7.99031	0.00665024	341	762	12833	1.62979	0.881777	0.413625	8.61064	NM_001004044	PCSK2	1	60
Cellular component	GO:0005615	extracellular space	33	7.99031	0.00665024	341	762	12833	1.62979	0.881777	0.413625	8.61064	NM_001168418	TG	8	60
Cellular component	GO:0005615	extracellular space	33	7.99031	0.00665024	341	762	12833	1.62979	0.881777	0.413625	8.61064	NM_001129958	SERPINC1	1	60
Cellular component	GO:0005615	extracellular space	33	7.99031	0.00665024	341	762	12833	1.62979	0.881777	0.413625	8.61064	NM_001168001	BMP6	3	60
Cellular component	GO:0005615	extracellular space	33	7.99031	0.00665024	341	762	12833	1.62979	0.881777	0.413625	8.61064	NM_214148	CLCA1	6	60
Cellular component	GO:0005615	extracellular space	33	7.99031	0.00665024	341	762	12833	1.62979	0.881777	0.413625	8.61064	NM_001005730	GBA	2	60
Cellular component	GO:0005615	extracellular space	33	7.99031	0.00665024	341	762	12833	1.62979	0.881777	0.413625	8.61064	NM_001111256	SERPINB9	2	60
Cellular component	GO:0005615	extracellular space	33	7.99031	0.00665024	341	762	12833	1.62979	0.881777	0.413625	8.61064	NM_213883	IGF2	1	60
Cellular component	GO:0005615	extracellular space	33	7.99031	0.00665024	341	762	12833	1.62979	0.881777	0.413625	8.61064	NM_214015	TGFB1	1	60
Cellular component	GO:0005615	extracellular space	33	7.99031	0.00665024	341	762	12833	1.62979	0.881777	0.413625	8.61064	NM_001123089	C4A	1	60
Cellular component	GO:0005615	extracellular space	33	7.99031	0.00665024	341	762	12833	1.62979	0.881777	0.413625	8.61064	NM_214242	F12	1	60
Cellular component	GO:0005615	extracellular space	33	7.99031	0.00665024	341	762	12833	1.62979	0.881777	0.413625	8.61064	NM_214198	TGFB3	1	60
Cellular component	GO:0005615	extracellular space	33	7.99031	0.00665024	341	762	12833	1.62979	0.881777	0.413625	8.61064	NM_214108	DPEP1	2	60
Cellular component	GO:0005615	extracellular space	33	7.99031	0.00665024	341	762	12833	1.62979	0.881777	0.413625	8.61064	NM_001256776	CCL22	1	60
Cellular component	GO:0005615	extracellular space	33	7.99031	0.00665024	341	762	12833	1.62979	0.881777	0.413625	8.61064	NM_001031794	SPARC	1	60
Cellular component	GO:0031512	motile primary cilium	3	0.726392	0.00978296	341	6	12833	18.8167	0.956974	0.466978	12.4242	NM_001315712	GLI2	10	14
Cellular component	GO:0031512	motile primary cilium	3	0.726392	0.00978296	341	6	12833	18.8167	0.956974	0.466978	12.4242	NM_001246202	PKD1	3	14
Cellular component	GO:0031512	motile primary cilium	3	0.726392	0.00978296	341	6	12833	18.8167	0.956974	0.466978	12.4242	NM_001245979	PKD2	1	14
Cellular component	GO:0042383	sarcolemma	5	1.21065	0.0226869	341	41	12833	4.58944	0.999353	0.70592	26.6314	NM_214218	KCNB1	1	7
Cellular component	GO:0042383	sarcolemma	5	1.21065	0.0226869	341	41	12833	4.58944	0.999353	0.70592	26.6314	NM_213968	ITGB1	1	7
Cellular component	GO:0042383	sarcolemma	5	1.21065	0.0226869	341	41	12833	4.58944	0.999353	0.70592	26.6314	NM_001001534	RYR1	2	7
Cellular component	GO:0042383	sarcolemma	5	1.21065	0.0226869	341	41	12833	4.58944	0.999353	0.70592	26.6314	NM_214454	AQP1	2	7
Cellular component	GO:0042383	sarcolemma	5	1.21065	0.0226869	341	41	12833	4.58944	0.999353	0.70592	26.6314	NM_214249	ATP1A1	1	7
Cellular component	GO:0016605	PML body	5	1.21065	0.0226869	341	41	12833	4.58944	0.999353	0.70592	26.6314	NM_001204369	UBE2I	4	15
Cellular component	GO:0016605	PML body	5	1.21065	0.0226869	341	41	12833	4.58944	0.999353	0.70592	26.6314	NM_001244300	TERT	6	15
Cellular component	GO:0016605	PML body	5	1.21065	0.0226869	341	41	12833	4.58944	0.999353	0.70592	26.6314	NM_001044528	RNF4	1	15
Cellular component	GO:0016605	PML body	5	1.21065	0.0226869	341	41	12833	4.58944	0.999353	0.70592	26.6314	NM_001285967	RB1	3	15
Cellular component	GO:0016605	PML body	5	1.21065	0.0226869	341	41	12833	4.58944	0.999353	0.70592	26.6314	NM_001078663	PARK7	1	15
Cellular component	GO:0005789	endoplasmic reticulum membrane	12	2.90557	0.0273174	341	214	12833	2.11029	0.999858	0.71809	31.1859	NM_214425	CYP4A21	2	26
Cellular component	GO:0005789	endoplasmic reticulum membrane	12	2.90557	0.0273174	341	214	12833	2.11029	0.999858	0.71809	31.1859	NM_001244263	LNPK	2	26
Cellular component	GO:0005789	endoplasmic reticulum membrane	12	2.90557	0.0273174	341	214	12833	2.11029	0.999858	0.71809	31.1859	NM_001129959	POR	3	26
Cellular component	GO:0005789	endoplasmic reticulum membrane	12	2.90557	0.0273174	341	214	12833	2.11029	0.999858	0.71809	31.1859	NM_214108	DPEP1	2	26
Cellular component	GO:0005789	endoplasmic reticulum membrane	12	2.90557	0.0273174	341	214	12833	2.11029	0.999858	0.71809	31.1859	NM_001167647	ELOVL1	2	26
Cellular component	GO:0005789	endoplasmic reticulum membrane	12	2.90557	0.0273174	341	214	12833	2.11029	0.999858	0.71809	31.1859	NM_214157	SREBF1	1	26
Cellular component	GO:0005789	endoplasmic reticulum membrane	12	2.90557	0.0273174	341	214	12833	2.11029	0.999858	0.71809	31.1859	NM_001123213	VAPB	2	26
Cellular component	GO:0005789	endoplasmic reticulum membrane	12	2.90557	0.0273174	341	214	12833	2.11029	0.999858	0.71809	31.1859	NM_001190212	DDRGK1	2	26
Cellular component	GO:0005789	endoplasmic reticulum membrane	12	2.90557	0.0273174	341	214	12833	2.11029	0.999858	0.71809	31.1859	NM_214188	DDOST	1	26
Cellular component	GO:0005789	endoplasmic reticulum membrane	12	2.90557	0.0273174	341	214	12833	2.11029	0.999858	0.71809	31.1859	NM_214433	CYP21A2	1	26
Cellular component	GO:0005789	endoplasmic reticulum membrane	12	2.90557	0.0273174	341	214	12833	2.11029	0.999858	0.71809	31.1859	NM_214365	PEMT	7	26
Cellular component	GO:0005789	endoplasmic reticulum membrane	12	2.90557	0.0273174	341	214	12833	2.11029	0.999858	0.71809	31.1859	NM_214051	DGAT1	1	26
Cellular component	GO:0031012	extracellular matrix	7	1.69492	0.0321547	341	90	12833	2.92704	0.999971	0.729456	35.6633	NM_213962	HADHA	1	18
Cellular component	GO:0031012	extracellular matrix	7	1.69492	0.0321547	341	90	12833	2.92704	0.999971	0.729456	35.6633	NM_214198	TGFB3	1	18
Cellular component	GO:0031012	extracellular matrix	7	1.69492	0.0321547	341	90	12833	2.92704	0.999971	0.729456	35.6633	NM_214323	JUP	1	18
Cellular component	GO:0031012	extracellular matrix	7	1.69492	0.0321547	341	90	12833	2.92704	0.999971	0.729456	35.6633	NM_214272	TGFBR3	8	18
Cellular component	GO:0031012	extracellular matrix	7	1.69492	0.0321547	341	90	12833	2.92704	0.999971	0.729456	35.6633	NM_214308	APOE	3	18
Cellular component	GO:0031012	extracellular matrix	7	1.69492	0.0321547	341	90	12833	2.92704	0.999971	0.729456	35.6633	NM_001168422	B4GALT7	1	18
Cellular component	GO:0031012	extracellular matrix	7	1.69492	0.0321547	341	90	12833	2.92704	0.999971	0.729456	35.6633	NM_001246221	VWF	3	18
Cellular component	GO:0043209	myelin sheath	8	1.93705	0.0331691	341	115	12833	2.61798	0.999979	0.698609	36.5673	NM_214330	GPI	1	9
Cellular component	GO:0043209	myelin sheath	8	1.93705	0.0331691	341	115	12833	2.61798	0.999979	0.698609	36.5673	NM_213954	ACO2	2	9
Cellular component	GO:0043209	myelin sheath	8	1.93705	0.0331691	341	115	12833	2.61798	0.999979	0.698609	36.5673	NM_001171541	ATP1A2	1	9
Cellular component	GO:0043209	myelin sheath	8	1.93705	0.0331691	341	115	12833	2.61798	0.999979	0.698609	36.5673	NM_001278779	CCT5	1	9
Cellular component	GO:0043209	myelin sheath	8	1.93705	0.0331691	341	115	12833	2.61798	0.999979	0.698609	36.5673	NM_001123206	TPPP	1	9
Cellular component	GO:0043209	myelin sheath	8	1.93705	0.0331691	341	115	12833	2.61798	0.999979	0.698609	36.5673	NM_001244384	NAPA	1	9
Cellular component	GO:0043209	myelin sheath	8	1.93705	0.0331691	341	115	12833	2.61798	0.999979	0.698609	36.5673	NM_001170520	CCT2	1	9
Cellular component	GO:0043209	myelin sheath	8	1.93705	0.0331691	341	115	12833	2.61798	0.999979	0.698609	36.5673	NM_213960	VDAC1	1	9
Cellular component	GO:0005578	proteinaceous extracellular matrix	9	2.17918	0.0352379	341	142	12833	2.38522	0.99999	0.682717	38.3747	NM_001014971	COL5A1	11	40
Cellular component	GO:0005578	proteinaceous extracellular matrix	9	2.17918	0.0352379	341	142	12833	2.38522	0.99999	0.682717	38.3747	NM_001044548	NTN1	13	40
Cellular component	GO:0005578	proteinaceous extracellular matrix	9	2.17918	0.0352379	341	142	12833	2.38522	0.99999	0.682717	38.3747	NM_001123204	TNXB	1	40
Cellular component	GO:0005578	proteinaceous extracellular matrix	9	2.17918	0.0352379	341	142	12833	2.38522	0.99999	0.682717	38.3747	NM_214272	TGFBR3	8	40
Cellular component	GO:0005578	proteinaceous extracellular matrix	9	2.17918	0.0352379	341	142	12833	2.38522	0.99999	0.682717	38.3747	NM_214015	TGFB1	1	40
Cellular component	GO:0005578	proteinaceous extracellular matrix	9	2.17918	0.0352379	341	142	12833	2.38522	0.99999	0.682717	38.3747	NM_001031794	SPARC	1	40
Cellular component	GO:0005578	proteinaceous extracellular matrix	9	2.17918	0.0352379	341	142	12833	2.38522	0.99999	0.682717	38.3747	NM_001145985	TIMP2	1	40
Cellular component	GO:0005578	proteinaceous extracellular matrix	9	2.17918	0.0352379	341	142	12833	2.38522	0.99999	0.682717	38.3747	NM_001246221	VWF	3	40
Cellular component	GO:0005578	proteinaceous extracellular matrix	9	2.17918	0.0352379	341	142	12833	2.38522	0.99999	0.682717	38.3747	NM_001170828	WNT4	1	40
Cellular component	GO:0042645	mitochondrial nucleoid	4	0.968523	0.0370258	341	28	12833	5.3762	0.999994	0.666316	39.8981	NM_001244300	TERT	6	9
Cellular component	GO:0042645	mitochondrial nucleoid	4	0.968523	0.0370258	341	28	12833	5.3762	0.999994	0.666316	39.8981	NM_213962	HADHA	1	9
Cellular component	GO:0042645	mitochondrial nucleoid	4	0.968523	0.0370258	341	28	12833	5.3762	0.999994	0.666316	39.8981	NM_001128475	TFB1M	1	9
Cellular component	GO:0042645	mitochondrial nucleoid	4	0.968523	0.0370258	341	28	12833	5.3762	0.999994	0.666316	39.8981	NM_213960	VDAC1	1	9
Cellular component	GO:0005815	microtubule organizing center	4	0.968523	0.0441578	341	30	12833	5.01779	0.999999	0.700108	45.6347	NM_001032356	TCTEX1D4	4	19
Cellular component	GO:0005815	microtubule organizing center	4	0.968523	0.0441578	341	30	12833	5.01779	0.999999	0.700108	45.6347	NM_001243360	CHMP1A	2	19
Cellular component	GO:0005815	microtubule organizing center	4	0.968523	0.0441578	341	30	12833	5.01779	0.999999	0.700108	45.6347	NM_001008481	NR3C1	1	19
Cellular component	GO:0005815	microtubule organizing center	4	0.968523	0.0441578	341	30	12833	5.01779	0.999999	0.700108	45.6347	NM_001204374	PRKCZ	12	19
Cellular component	GO:0070062	extracellular exosome	54	13.0751	0.0451099	341	1590	12833	1.27812	1	0.67897	46.3609	NM_001243945	TRAP1	2	124
Cellular component	GO:0070062	extracellular exosome	54	13.0751	0.0451099	341	1590	12833	1.27812	1	0.67897	46.3609	NM_001244403	ETFA	1	124
Cellular component	GO:0070062	extracellular exosome	54	13.0751	0.0451099	341	1590	12833	1.27812	1	0.67897	46.3609	NM_001204374	PRKCZ	12	124
Cellular component	GO:0070062	extracellular exosome	54	13.0751	0.0451099	341	1590	12833	1.27812	1	0.67897	46.3609	NM_001244384	NAPA	1	124
Cellular component	GO:0070062	extracellular exosome	54	13.0751	0.0451099	341	1590	12833	1.27812	1	0.67897	46.3609	NM_001243902	PPP1R7	1	124
Cellular component	GO:0070062	extracellular exosome	54	13.0751	0.0451099	341	1590	12833	1.27812	1	0.67897	46.3609	NM_001001642	PRKAG1	2	124
Cellular component	GO:0070062	extracellular exosome	54	13.0751	0.0451099	341	1590	12833	1.27812	1	0.67897	46.3609	NM_001123158	PCK1	1	124
Cellular component	GO:0070062	extracellular exosome	54	13.0751	0.0451099	341	1590	12833	1.27812	1	0.67897	46.3609	NM_213968	ITGB1	1	124
Cellular component	GO:0070062	extracellular exosome	54	13.0751	0.0451099	341	1590	12833	1.27812	1	0.67897	46.3609	NM_214330	GPI	1	124
Cellular component	GO:0070062	extracellular exosome	54	13.0751	0.0451099	341	1590	12833	1.27812	1	0.67897	46.3609	NM_001137639	SLC9A3R2	1	124
Cellular component	GO:0070062	extracellular exosome	54	13.0751	0.0451099	341	1590	12833	1.27812	1	0.67897	46.3609	NM_001278779	CCT5	1	124
Cellular component	GO:0070062	extracellular exosome	54	13.0751	0.0451099	341	1590	12833	1.27812	1	0.67897	46.3609	NM_001245979	PKD2	1	124
Cellular component	GO:0070062	extracellular exosome	54	13.0751	0.0451099	341	1590	12833	1.27812	1	0.67897	46.3609	NM_001243810	CHID1	5	124
Cellular component	GO:0070062	extracellular exosome	54	13.0751	0.0451099	341	1590	12833	1.27812	1	0.67897	46.3609	NM_001170520	CCT2	1	124
Cellular component	GO:0070062	extracellular exosome	54	13.0751	0.0451099	341	1590	12833	1.27812	1	0.67897	46.3609	NM_214372	APP	2	124
Cellular component	GO:0070062	extracellular exosome	54	13.0751	0.0451099	341	1590	12833	1.27812	1	0.67897	46.3609	NM_001142827	LGALS8	1	124
Cellular component	GO:0070062	extracellular exosome	54	13.0751	0.0451099	341	1590	12833	1.27812	1	0.67897	46.3609	NM_001195119	PDIA6	1	124
Cellular component	GO:0070062	extracellular exosome	54	13.0751	0.0451099	341	1590	12833	1.27812	1	0.67897	46.3609	NM_001129958	SERPINC1	1	124
Cellular component	GO:0070062	extracellular exosome	54	13.0751	0.0451099	341	1590	12833	1.27812	1	0.67897	46.3609	NM_001005730	GBA	2	124
Cellular component	GO:0070062	extracellular exosome	54	13.0751	0.0451099	341	1590	12833	1.27812	1	0.67897	46.3609	NM_001246202	PKD1	3	124
Cellular component	GO:0070062	extracellular exosome	54	13.0751	0.0451099	341	1590	12833	1.27812	1	0.67897	46.3609	NM_001111256	SERPINB9	2	124
Cellular component	GO:0070062	extracellular exosome	54	13.0751	0.0451099	341	1590	12833	1.27812	1	0.67897	46.3609	NM_213960	VDAC1	1	124
Cellular component	GO:0070062	extracellular exosome	54	13.0751	0.0451099	341	1590	12833	1.27812	1	0.67897	46.3609	NM_214108	DPEP1	2	124
Cellular component	GO:0070062	extracellular exosome	54	13.0751	0.0451099	341	1590	12833	1.27812	1	0.67897	46.3609	NM_001243867	RUVBL2	3	124
Cellular component	GO:0070062	extracellular exosome	54	13.0751	0.0451099	341	1590	12833	1.27812	1	0.67897	46.3609	NM_001134356	ARPC1B	1	124
Cellular component	GO:0070062	extracellular exosome	54	13.0751	0.0451099	341	1590	12833	1.27812	1	0.67897	46.3609	NM_001014971	COL5A1	11	124
Cellular component	GO:0070062	extracellular exosome	54	13.0751	0.0451099	341	1590	12833	1.27812	1	0.67897	46.3609	NM_213849	MAN2B2	8	124
Cellular component	GO:0070062	extracellular exosome	54	13.0751	0.0451099	341	1590	12833	1.27812	1	0.67897	46.3609	NM_001243487	URM1	1	124
Cellular component	GO:0070062	extracellular exosome	54	13.0751	0.0451099	341	1590	12833	1.27812	1	0.67897	46.3609	NM_213801	FGF9	3	124
Cellular component	GO:0070062	extracellular exosome	54	13.0751	0.0451099	341	1590	12833	1.27812	1	0.67897	46.3609	NM_001001534	RYR1	2	124
Cellular component	GO:0070062	extracellular exosome	54	13.0751	0.0451099	341	1590	12833	1.27812	1	0.67897	46.3609	NM_001114269	ACACA	1	124
Cellular component	GO:0070062	extracellular exosome	54	13.0751	0.0451099	341	1590	12833	1.27812	1	0.67897	46.3609	NM_001100188	CAPN2	3	124
Cellular component	GO:0070062	extracellular exosome	54	13.0751	0.0451099	341	1590	12833	1.27812	1	0.67897	46.3609	NM_214308	APOE	3	124
Cellular component	GO:0070062	extracellular exosome	54	13.0751	0.0451099	341	1590	12833	1.27812	1	0.67897	46.3609	NM_001244562	H2AFY	2	124
Cellular component	GO:0070062	extracellular exosome	54	13.0751	0.0451099	341	1590	12833	1.27812	1	0.67897	46.3609	NM_001243031	CC2D1A	4	124
Cellular component	GO:0070062	extracellular exosome	54	13.0751	0.0451099	341	1590	12833	1.27812	1	0.67897	46.3609	NM_001243830	ENOPH1	1	124
Cellular component	GO:0070062	extracellular exosome	54	13.0751	0.0451099	341	1590	12833	1.27812	1	0.67897	46.3609	NM_213908	ITGB2	4	124
Cellular component	GO:0070062	extracellular exosome	54	13.0751	0.0451099	341	1590	12833	1.27812	1	0.67897	46.3609	NM_001243581	CPPED1	2	124
Cellular component	GO:0070062	extracellular exosome	54	13.0751	0.0451099	341	1590	12833	1.27812	1	0.67897	46.3609	NM_213888	CD46	1	124
Cellular component	GO:0070062	extracellular exosome	54	13.0751	0.0451099	341	1590	12833	1.27812	1	0.67897	46.3609	NM_001244624	EIF3I	1	124
Cellular component	GO:0070062	extracellular exosome	54	13.0751	0.0451099	341	1590	12833	1.27812	1	0.67897	46.3609	NM_001159307	BPI	2	124
Cellular component	GO:0070062	extracellular exosome	54	13.0751	0.0451099	341	1590	12833	1.27812	1	0.67897	46.3609	NM_001145985	TIMP2	1	124
Cellular component	GO:0070062	extracellular exosome	54	13.0751	0.0451099	341	1590	12833	1.27812	1	0.67897	46.3609	NM_001114670	TYK2	1	124
Cellular component	GO:0070062	extracellular exosome	54	13.0751	0.0451099	341	1590	12833	1.27812	1	0.67897	46.3609	NM_001243360	CHMP1A	2	124
Cellular component	GO:0070062	extracellular exosome	54	13.0751	0.0451099	341	1590	12833	1.27812	1	0.67897	46.3609	NM_001243652	PSMA7	1	124
Cellular component	GO:0070062	extracellular exosome	54	13.0751	0.0451099	341	1590	12833	1.27812	1	0.67897	46.3609	NM_214133	VNN1	1	124
Cellular component	GO:0070062	extracellular exosome	54	13.0751	0.0451099	341	1590	12833	1.27812	1	0.67897	46.3609	NM_213979	FBP1	1	124
Cellular component	GO:0070062	extracellular exosome	54	13.0751	0.0451099	341	1590	12833	1.27812	1	0.67897	46.3609	NM_213881	CRYL1	10	124
Cellular component	GO:0070062	extracellular exosome	54	13.0751	0.0451099	341	1590	12833	1.27812	1	0.67897	46.3609	NM_001195322	ACVR1B	1	124
Cellular component	GO:0070062	extracellular exosome	54	13.0751	0.0451099	341	1590	12833	1.27812	1	0.67897	46.3609	NM_214323	JUP	1	124
Cellular component	GO:0070062	extracellular exosome	54	13.0751	0.0451099	341	1590	12833	1.27812	1	0.67897	46.3609	NM_001143724	SLC9A3R1	2	124
Cellular component	GO:0070062	extracellular exosome	54	13.0751	0.0451099	341	1590	12833	1.27812	1	0.67897	46.3609	NM_001078663	PARK7	1	124
Cellular component	GO:0070062	extracellular exosome	54	13.0751	0.0451099	341	1590	12833	1.27812	1	0.67897	46.3609	NM_001048186	IGFALS	2	124
Cellular component	GO:0070062	extracellular exosome	54	13.0751	0.0451099	341	1590	12833	1.27812	1	0.67897	46.3609	NM_001243490	TPST2	1	124
Cellular component	GO:0043234	protein complex	8	1.93705	0.0451159	341	123	12833	2.4477	1	0.65188	46.3655	NM_001190295	WIPI2	2	28
Cellular component	GO:0043234	protein complex	8	1.93705	0.0451159	341	123	12833	2.4477	1	0.65188	46.3655	NM_213964	HTT	7	28
Cellular component	GO:0043234	protein complex	8	1.93705	0.0451159	341	123	12833	2.4477	1	0.65188	46.3655	NM_001114673	SALL4	3	28
Cellular component	GO:0043234	protein complex	8	1.93705	0.0451159	341	123	12833	2.4477	1	0.65188	46.3655	NM_001173519	ORAI1	1	28
Cellular component	GO:0043234	protein complex	8	1.93705	0.0451159	341	123	12833	2.4477	1	0.65188	46.3655	NM_001243819	HSF1	1	28
Cellular component	GO:0043234	protein complex	8	1.93705	0.0451159	341	123	12833	2.4477	1	0.65188	46.3655	NM_001130974	STIM1	1	28
Cellular component	GO:0043234	protein complex	8	1.93705	0.0451159	341	123	12833	2.4477	1	0.65188	46.3655	NM_214188	DDOST	1	28
Cellular component	GO:0043234	protein complex	8	1.93705	0.0451159	341	123	12833	2.4477	1	0.65188	46.3655	NM_001204374	PRKCZ	12	28
Cellular component	GO:0002133	polycystin complex	2	0.484262	0.0522885	341	2	12833	37.6334	1	0.682002	51.5541	NM_001246202	PKD1	3	4
Cellular component	GO:0002133	polycystin complex	2	0.484262	0.0522885	341	2	12833	37.6334	1	0.682002	51.5541	NM_001245979	PKD2	1	4
Cellular component	GO:0005759	mitochondrial matrix	6	1.45278	0.0663412	341	82	12833	2.75367	1	0.746625	60.3991	NM_001244727	FDXR	1	7
Cellular component	GO:0005759	mitochondrial matrix	6	1.45278	0.0663412	341	82	12833	2.75367	1	0.746625	60.3991	NM_001244153	MDH2	1	7
Cellular component	GO:0005759	mitochondrial matrix	6	1.45278	0.0663412	341	82	12833	2.75367	1	0.746625	60.3991	NM_001243945	TRAP1	2	7
Cellular component	GO:0005759	mitochondrial matrix	6	1.45278	0.0663412	341	82	12833	2.75367	1	0.746625	60.3991	NM_001128475	TFB1M	1	7
Cellular component	GO:0005759	mitochondrial matrix	6	1.45278	0.0663412	341	82	12833	2.75367	1	0.746625	60.3991	NM_001078663	PARK7	1	7
Cellular component	GO:0005759	mitochondrial matrix	6	1.45278	0.0663412	341	82	12833	2.75367	1	0.746625	60.3991	NM_001044611	ALDH2	1	7
Cellular component	GO:0035748	myelin sheath abaxonal region	2	0.484262	0.0774012	341	3	12833	25.089	1	0.780508	66.2816	NM_213968	ITGB1	1	13
Cellular component	GO:0035748	myelin sheath abaxonal region	2	0.484262	0.0774012	341	3	12833	25.089	1	0.780508	66.2816	NM_001204374	PRKCZ	12	13
Cellular component	GO:0042470	melanosome	4	0.968523	0.0837441	341	39	12833	3.85984	1	0.788776	69.2789	NM_001037721	CTSD	1	12
Cellular component	GO:0042470	melanosome	4	0.968523	0.0837441	341	39	12833	3.85984	1	0.788776	69.2789	NM_213968	ITGB1	1	12
Cellular component	GO:0042470	melanosome	4	0.968523	0.0837441	341	39	12833	3.85984	1	0.788776	69.2789	NM_001099928	MYO7A	9	12
Cellular component	GO:0042470	melanosome	4	0.968523	0.0837441	341	39	12833	3.85984	1	0.788776	69.2789	NM_001098589	HPS4	1	12
Cellular component	GO:0016324	apical plasma membrane	7	1.69492	0.0963771	341	119	12833	2.21373	1	0.81856	74.5276	NM_001143692	ITPK1	6	34
Cellular component	GO:0016324	apical plasma membrane	7	1.69492	0.0963771	341	119	12833	2.21373	1	0.81856	74.5276	NM_001099928	MYO7A	9	34
Cellular component	GO:0016324	apical plasma membrane	7	1.69492	0.0963771	341	119	12833	2.21373	1	0.81856	74.5276	NM_214108	DPEP1	2	34
Cellular component	GO:0016324	apical plasma membrane	7	1.69492	0.0963771	341	119	12833	2.21373	1	0.81856	74.5276	NM_001143724	SLC9A3R1	2	34
Cellular component	GO:0016324	apical plasma membrane	7	1.69492	0.0963771	341	119	12833	2.21373	1	0.81856	74.5276	NM_214454	AQP1	2	34
Cellular component	GO:0016324	apical plasma membrane	7	1.69492	0.0963771	341	119	12833	2.21373	1	0.81856	74.5276	NM_001128436	ADRB2	1	34
Cellular component	GO:0016324	apical plasma membrane	7	1.69492	0.0963771	341	119	12833	2.21373	1	0.81856	74.5276	NM_001204374	PRKCZ	12	34
Cellular component	GO:0043197	dendritic spine	3	0.726392	0.0972617	341	20	12833	5.64501	1	0.805469	74.862	NM_213968	ITGB1	1	4
Cellular component	GO:0043197	dendritic spine	3	0.726392	0.0972617	341	20	12833	5.64501	1	0.805469	74.862	NM_001038645	PALMD	1	4
Cellular component	GO:0043197	dendritic spine	3	0.726392	0.0972617	341	20	12833	5.64501	1	0.805469	74.862	NM_214372	APP	2	4
Cellular component	GO:0005829	cytosol	26	6.2954	0.0984512	341	718	12833	1.36277	1	0.793879	75.3053	NM_001190295	WIPI2	2	77
Cellular component	GO:0005829	cytosol	26	6.2954	0.0984512	341	718	12833	1.36277	1	0.793879	75.3053	NM_001243463	AKTIP	1	77
Cellular component	GO:0005829	cytosol	26	6.2954	0.0984512	341	718	12833	1.36277	1	0.793879	75.3053	NM_001113452	NFATC2	5	77
Cellular component	GO:0005829	cytosol	26	6.2954	0.0984512	341	718	12833	1.36277	1	0.793879	75.3053	NM_001243487	URM1	1	77
Cellular component	GO:0005829	cytosol	26	6.2954	0.0984512	341	718	12833	1.36277	1	0.793879	75.3053	NM_001114269	ACACA	1	77
Cellular component	GO:0005829	cytosol	26	6.2954	0.0984512	341	718	12833	1.36277	1	0.793879	75.3053	NM_001100188	CAPN2	3	77
Cellular component	GO:0005829	cytosol	26	6.2954	0.0984512	341	718	12833	1.36277	1	0.793879	75.3053	NM_214025	PPP2R2B	1	77
Cellular component	GO:0005829	cytosol	26	6.2954	0.0984512	341	718	12833	1.36277	1	0.793879	75.3053	NM_001044603	PRKN	9	77
Cellular component	GO:0005829	cytosol	26	6.2954	0.0984512	341	718	12833	1.36277	1	0.793879	75.3053	NM_001190296	WDR45B	3	77
Cellular component	GO:0005829	cytosol	26	6.2954	0.0984512	341	718	12833	1.36277	1	0.793879	75.3053	NM_213964	HTT	7	77
Cellular component	GO:0005829	cytosol	26	6.2954	0.0984512	341	718	12833	1.36277	1	0.793879	75.3053	NM_001123158	PCK1	1	77
Cellular component	GO:0005829	cytosol	26	6.2954	0.0984512	341	718	12833	1.36277	1	0.793879	75.3053	NM_214016	ADA2	1	77
Cellular component	GO:0005829	cytosol	26	6.2954	0.0984512	341	718	12833	1.36277	1	0.793879	75.3053	NM_001135959	FOXO3	4	77
Cellular component	GO:0005829	cytosol	26	6.2954	0.0984512	341	718	12833	1.36277	1	0.793879	75.3053	NM_001123199	STX16	4	77
Cellular component	GO:0005829	cytosol	26	6.2954	0.0984512	341	718	12833	1.36277	1	0.793879	75.3053	NM_001194975	AGO2	5	77
Cellular component	GO:0005829	cytosol	26	6.2954	0.0984512	341	718	12833	1.36277	1	0.793879	75.3053	NM_001123210	UCHL5	1	77
Cellular component	GO:0005829	cytosol	26	6.2954	0.0984512	341	718	12833	1.36277	1	0.793879	75.3053	NM_001123214	VARS2	1	77
Cellular component	GO:0005829	cytosol	26	6.2954	0.0984512	341	718	12833	1.36277	1	0.793879	75.3053	NM_001142827	LGALS8	1	77
Cellular component	GO:0005829	cytosol	26	6.2954	0.0984512	341	718	12833	1.36277	1	0.793879	75.3053	NM_001123135	PLIN5	1	77
Cellular component	GO:0005829	cytosol	26	6.2954	0.0984512	341	718	12833	1.36277	1	0.793879	75.3053	NM_213979	FBP1	1	77
Cellular component	GO:0005829	cytosol	26	6.2954	0.0984512	341	718	12833	1.36277	1	0.793879	75.3053	NM_001135680	USP7	1	77
Cellular component	GO:0005829	cytosol	26	6.2954	0.0984512	341	718	12833	1.36277	1	0.793879	75.3053	NM_001111256	SERPINB9	2	77
Cellular component	GO:0005829	cytosol	26	6.2954	0.0984512	341	718	12833	1.36277	1	0.793879	75.3053	NM_213881	CRYL1	10	77
Cellular component	GO:0005829	cytosol	26	6.2954	0.0984512	341	718	12833	1.36277	1	0.793879	75.3053	NM_001099928	MYO7A	9	77
Cellular component	GO:0005829	cytosol	26	6.2954	0.0984512	341	718	12833	1.36277	1	0.793879	75.3053	NM_214323	JUP	1	77
Cellular component	GO:0005829	cytosol	26	6.2954	0.0984512	341	718	12833	1.36277	1	0.793879	75.3053	NM_001078663	PARK7	1	77
Molecular function	GO:0016746	transferase activity, transferring acyl groups	6	1.45278	7.65539e-05	309	17	11048	12.6191	0.0344554	0.0344554	0.108825	NM_001007191	CPT1B	2	15
Molecular function	GO:0016746	transferase activity, transferring acyl groups	6	1.45278	7.65539e-05	309	17	11048	12.6191	0.0344554	0.0344554	0.108825	NM_001129805	CPT1A	3	15
Molecular function	GO:0016746	transferase activity, transferring acyl groups	6	1.45278	7.65539e-05	309	17	11048	12.6191	0.0344554	0.0344554	0.108825	NM_001033008	AGPAT1	1	15
Molecular function	GO:0016746	transferase activity, transferring acyl groups	6	1.45278	7.65539e-05	309	17	11048	12.6191	0.0344554	0.0344554	0.108825	NM_001143700	AGPAT3	6	15
Molecular function	GO:0016746	transferase activity, transferring acyl groups	6	1.45278	7.65539e-05	309	17	11048	12.6191	0.0344554	0.0344554	0.108825	NM_001143697	AGPAT4	2	15
Molecular function	GO:0016746	transferase activity, transferring acyl groups	6	1.45278	7.65539e-05	309	17	11048	12.6191	0.0344554	0.0344554	0.108825	NM_214051	DGAT1	1	15
Molecular function	GO:0005524	ATP binding	45	10.8959	0.00129305	309	992	11048	1.62191	0.447112	0.256436	1.82343	NM_214349	PC	1	101
Molecular function	GO:0005524	ATP binding	45	10.8959	0.00129305	309	992	11048	1.62191	0.447112	0.256436	1.82343	NM_001204765	ACVR2A	1	101
Molecular function	GO:0005524	ATP binding	45	10.8959	0.00129305	309	992	11048	1.62191	0.447112	0.256436	1.82343	NM_001195371	TRIP13	1	101
Molecular function	GO:0005524	ATP binding	45	10.8959	0.00129305	309	992	11048	1.62191	0.447112	0.256436	1.82343	NM_001166317	PHKG2	3	101
Molecular function	GO:0005524	ATP binding	45	10.8959	0.00129305	309	992	11048	1.62191	0.447112	0.256436	1.82343	NM_001293144	PHKG1	1	101
Molecular function	GO:0005524	ATP binding	45	10.8959	0.00129305	309	992	11048	1.62191	0.447112	0.256436	1.82343	NM_001243945	TRAP1	2	101
Molecular function	GO:0005524	ATP binding	45	10.8959	0.00129305	309	992	11048	1.62191	0.447112	0.256436	1.82343	NM_001039745	BMPR1B	1	101
Molecular function	GO:0005524	ATP binding	45	10.8959	0.00129305	309	992	11048	1.62191	0.447112	0.256436	1.82343	NM_001114269	ACACA	1	101
Molecular function	GO:0005524	ATP binding	45	10.8959	0.00129305	309	992	11048	1.62191	0.447112	0.256436	1.82343	NM_001195378	VARS	1	101
Molecular function	GO:0005524	ATP binding	45	10.8959	0.00129305	309	992	11048	1.62191	0.447112	0.256436	1.82343	NM_001204374	PRKCZ	12	101
Molecular function	GO:0005524	ATP binding	45	10.8959	0.00129305	309	992	11048	1.62191	0.447112	0.256436	1.82343	NM_214249	ATP1A1	1	101
Molecular function	GO:0005524	ATP binding	45	10.8959	0.00129305	309	992	11048	1.62191	0.447112	0.256436	1.82343	NM_001101817	SKIV2L	1	101
Molecular function	GO:0005524	ATP binding	45	10.8959	0.00129305	309	992	11048	1.62191	0.447112	0.256436	1.82343	NM_001044574	PRKG1	3	101
Molecular function	GO:0005524	ATP binding	45	10.8959	0.00129305	309	992	11048	1.62191	0.447112	0.256436	1.82343	NM_001177919	LATS2	1	101
Molecular function	GO:0005524	ATP binding	45	10.8959	0.00129305	309	992	11048	1.62191	0.447112	0.256436	1.82343	NM_001001642	PRKAG1	2	101
Molecular function	GO:0005524	ATP binding	45	10.8959	0.00129305	309	992	11048	1.62191	0.447112	0.256436	1.82343	NM_001195781	PIP4K2A	2	101
Molecular function	GO:0005524	ATP binding	45	10.8959	0.00129305	309	992	11048	1.62191	0.447112	0.256436	1.82343	NM_001195357	MSH2	2	101
Molecular function	GO:0005524	ATP binding	45	10.8959	0.00129305	309	992	11048	1.62191	0.447112	0.256436	1.82343	NM_001171541	ATP1A2	1	101
Molecular function	GO:0005524	ATP binding	45	10.8959	0.00129305	309	992	11048	1.62191	0.447112	0.256436	1.82343	NM_001278779	CCT5	1	101
Molecular function	GO:0005524	ATP binding	45	10.8959	0.00129305	309	992	11048	1.62191	0.447112	0.256436	1.82343	NM_001197194	DICER1	2	101
Molecular function	GO:0005524	ATP binding	45	10.8959	0.00129305	309	992	11048	1.62191	0.447112	0.256436	1.82343	NM_001143716	MAP2K1	1	101
Molecular function	GO:0005524	ATP binding	45	10.8959	0.00129305	309	992	11048	1.62191	0.447112	0.256436	1.82343	NM_001244801	NUBP2	1	101
Molecular function	GO:0005524	ATP binding	45	10.8959	0.00129305	309	992	11048	1.62191	0.447112	0.256436	1.82343	NM_001123214	VARS2	1	101
Molecular function	GO:0005524	ATP binding	45	10.8959	0.00129305	309	992	11048	1.62191	0.447112	0.256436	1.82343	NM_001170520	CCT2	1	101
Molecular function	GO:0005524	ATP binding	45	10.8959	0.00129305	309	992	11048	1.62191	0.447112	0.256436	1.82343	NM_001105302	ACLY	1	101
Molecular function	GO:0005524	ATP binding	45	10.8959	0.00129305	309	992	11048	1.62191	0.447112	0.256436	1.82343	NM_001114672	ATP9A	7	101
Molecular function	GO:0005524	ATP binding	45	10.8959	0.00129305	309	992	11048	1.62191	0.447112	0.256436	1.82343	NM_001256770	NLRP3	1	101
Molecular function	GO:0005524	ATP binding	45	10.8959	0.00129305	309	992	11048	1.62191	0.447112	0.256436	1.82343	NM_001114670	TYK2	1	101
Molecular function	GO:0005524	ATP binding	45	10.8959	0.00129305	309	992	11048	1.62191	0.447112	0.256436	1.82343	NM_001143692	ITPK1	6	101
Molecular function	GO:0005524	ATP binding	45	10.8959	0.00129305	309	992	11048	1.62191	0.447112	0.256436	1.82343	NM_214114	JAK1	2	101
Molecular function	GO:0005524	ATP binding	45	10.8959	0.00129305	309	992	11048	1.62191	0.447112	0.256436	1.82343	NM_001278781	NLRC5	1	101
Molecular function	GO:0005524	ATP binding	45	10.8959	0.00129305	309	992	11048	1.62191	0.447112	0.256436	1.82343	NM_001123084	BLM	2	101
Molecular function	GO:0005524	ATP binding	45	10.8959	0.00129305	309	992	11048	1.62191	0.447112	0.256436	1.82343	NM_001099935	IKBKB	1	101
Molecular function	GO:0005524	ATP binding	45	10.8959	0.00129305	309	992	11048	1.62191	0.447112	0.256436	1.82343	NM_001243935	CAMK1D	6	101
Molecular function	GO:0005524	ATP binding	45	10.8959	0.00129305	309	992	11048	1.62191	0.447112	0.256436	1.82343	NM_001204369	UBE2I	4	101
Molecular function	GO:0005524	ATP binding	45	10.8959	0.00129305	309	992	11048	1.62191	0.447112	0.256436	1.82343	NM_214266	PRKAA2	1	101
Molecular function	GO:0005524	ATP binding	45	10.8959	0.00129305	309	992	11048	1.62191	0.447112	0.256436	1.82343	NM_001206399	ACACB	2	101
Molecular function	GO:0005524	ATP binding	45	10.8959	0.00129305	309	992	11048	1.62191	0.447112	0.256436	1.82343	NM_214007	EGFR	3	101
Molecular function	GO:0005524	ATP binding	45	10.8959	0.00129305	309	992	11048	1.62191	0.447112	0.256436	1.82343	NM_001195322	ACVR1B	1	101
Molecular function	GO:0005524	ATP binding	45	10.8959	0.00129305	309	992	11048	1.62191	0.447112	0.256436	1.82343	NM_001099928	MYO7A	9	101
Molecular function	GO:0005524	ATP binding	45	10.8959	0.00129305	309	992	11048	1.62191	0.447112	0.256436	1.82343	NM_001243867	RUVBL2	3	101
Molecular function	GO:0005524	ATP binding	45	10.8959	0.00129305	309	992	11048	1.62191	0.447112	0.256436	1.82343	NM_001256779	AKT2	3	101
Molecular function	GO:0005524	ATP binding	45	10.8959	0.00129305	309	992	11048	1.62191	0.447112	0.256436	1.82343	NM_001195329	CDK20	1	101
Molecular function	GO:0005524	ATP binding	45	10.8959	0.00129305	309	992	11048	1.62191	0.447112	0.256436	1.82343	NM_001080206	FYN	1	101
Molecular function	GO:0005524	ATP binding	45	10.8959	0.00129305	309	992	11048	1.62191	0.447112	0.256436	1.82343	NM_001144119	SRPK3	1	101
Molecular function	GO:0008201	heparin binding	9	2.17918	0.00198254	309	82	11048	3.92422	0.597035	0.261378	2.78304	NM_001293141	RSPO2	1	33
Molecular function	GO:0008201	heparin binding	9	2.17918	0.00198254	309	82	11048	3.92422	0.597035	0.261378	2.78304	NM_214016	ADA2	1	33
Molecular function	GO:0008201	heparin binding	9	2.17918	0.00198254	309	82	11048	3.92422	0.597035	0.261378	2.78304	NM_001014971	COL5A1	11	33
Molecular function	GO:0008201	heparin binding	9	2.17918	0.00198254	309	82	11048	3.92422	0.597035	0.261378	2.78304	NM_213801	FGF9	3	33
Molecular function	GO:0008201	heparin binding	9	2.17918	0.00198254	309	82	11048	3.92422	0.597035	0.261378	2.78304	NM_001129958	SERPINC1	1	33
Molecular function	GO:0008201	heparin binding	9	2.17918	0.00198254	309	82	11048	3.92422	0.597035	0.261378	2.78304	NM_214272	TGFBR3	8	33
Molecular function	GO:0008201	heparin binding	9	2.17918	0.00198254	309	82	11048	3.92422	0.597035	0.261378	2.78304	NM_214308	APOE	3	33
Molecular function	GO:0008201	heparin binding	9	2.17918	0.00198254	309	82	11048	3.92422	0.597035	0.261378	2.78304	NM_001113436	LRPAP1	3	33
Molecular function	GO:0008201	heparin binding	9	2.17918	0.00198254	309	82	11048	3.92422	0.597035	0.261378	2.78304	NM_214372	APP	2	33
Molecular function	GO:0008083	growth factor activity	7	1.69492	0.00253078	309	50	11048	5.00557	0.686692	0.251843	3.53984	NM_214016	ADA2	1	9
Molecular function	GO:0008083	growth factor activity	7	1.69492	0.00253078	309	50	11048	5.00557	0.686692	0.251843	3.53984	NM_214198	TGFB3	1	9
Molecular function	GO:0008083	growth factor activity	7	1.69492	0.00253078	309	50	11048	5.00557	0.686692	0.251843	3.53984	NM_213801	FGF9	3	9
Molecular function	GO:0008083	growth factor activity	7	1.69492	0.00253078	309	50	11048	5.00557	0.686692	0.251843	3.53984	NM_214251	TGFA	1	9
Molecular function	GO:0008083	growth factor activity	7	1.69492	0.00253078	309	50	11048	5.00557	0.686692	0.251843	3.53984	NM_214259	BDNF	1	9
Molecular function	GO:0008083	growth factor activity	7	1.69492	0.00253078	309	50	11048	5.00557	0.686692	0.251843	3.53984	NM_213883	IGF2	1	9
Molecular function	GO:0008083	growth factor activity	7	1.69492	0.00253078	309	50	11048	5.00557	0.686692	0.251843	3.53984	NM_214015	TGFB1	1	9
Molecular function	GO:0001948	glycoprotein binding	6	1.45278	0.00266282	309	35	11048	6.12926	0.705123	0.2167	3.72129	NM_213908	ITGB2	4	11
Molecular function	GO:0001948	glycoprotein binding	6	1.45278	0.00266282	309	35	11048	6.12926	0.705123	0.2167	3.72129	NM_001039745	BMPR1B	1	11
Molecular function	GO:0001948	glycoprotein binding	6	1.45278	0.00266282	309	35	11048	6.12926	0.705123	0.2167	3.72129	NM_214251	TGFA	1	11
Molecular function	GO:0001948	glycoprotein binding	6	1.45278	0.00266282	309	35	11048	6.12926	0.705123	0.2167	3.72129	NM_001080206	FYN	1	11
Molecular function	GO:0001948	glycoprotein binding	6	1.45278	0.00266282	309	35	11048	6.12926	0.705123	0.2167	3.72129	NM_214015	TGFB1	1	11
Molecular function	GO:0001948	glycoprotein binding	6	1.45278	0.00266282	309	35	11048	6.12926	0.705123	0.2167	3.72129	NM_001246221	VWF	3	11
Molecular function	GO:0005245	voltage-gated calcium channel activity	5	1.21065	0.00344946	309	23	11048	7.77262	0.794556	0.231845	4.79573	NM_213750	CACNB4	1	6
Molecular function	GO:0005245	voltage-gated calcium channel activity	5	1.21065	0.00344946	309	23	11048	7.77262	0.794556	0.231845	4.79573	NM_001244280	CATSPER4	1	6
Molecular function	GO:0005245	voltage-gated calcium channel activity	5	1.21065	0.00344946	309	23	11048	7.77262	0.794556	0.231845	4.79573	NM_001001534	RYR1	2	6
Molecular function	GO:0005245	voltage-gated calcium channel activity	5	1.21065	0.00344946	309	23	11048	7.77262	0.794556	0.231845	4.79573	NM_001044605	CACNG1	1	6
Molecular function	GO:0005245	voltage-gated calcium channel activity	5	1.21065	0.00344946	309	23	11048	7.77262	0.794556	0.231845	4.79573	NM_001245979	PKD2	1	6
Molecular function	GO:0004075	biotin carboxylase activity	3	0.726392	0.00732707	309	5	11048	21.4524	0.965547	0.381937	9.93101	NM_214349	PC	1	4
Molecular function	GO:0004075	biotin carboxylase activity	3	0.726392	0.00732707	309	5	11048	21.4524	0.965547	0.381937	9.93101	NM_001206399	ACACB	2	4
Molecular function	GO:0004075	biotin carboxylase activity	3	0.726392	0.00732707	309	5	11048	21.4524	0.965547	0.381937	9.93101	NM_001114269	ACACA	1	4
Molecular function	GO:0046872	metal ion binding	33	7.99031	0.0193441	309	785	11048	1.50304	0.99987	0.673165	24.2567	NM_001204765	ACVR2A	1	106
Molecular function	GO:0046872	metal ion binding	33	7.99031	0.0193441	309	785	11048	1.50304	0.99987	0.673165	24.2567	NM_214349	PC	1	106
Molecular function	GO:0046872	metal ion binding	33	7.99031	0.0193441	309	785	11048	1.50304	0.99987	0.673165	24.2567	NM_001297633	BCL11B	3	106
Molecular function	GO:0046872	metal ion binding	33	7.99031	0.0193441	309	785	11048	1.50304	0.99987	0.673165	24.2567	NM_001315712	GLI2	10	106
Molecular function	GO:0046872	metal ion binding	33	7.99031	0.0193441	309	785	11048	1.50304	0.99987	0.673165	24.2567	NM_001099926	ADAM17	2	106
Molecular function	GO:0046872	metal ion binding	33	7.99031	0.0193441	309	785	11048	1.50304	0.99987	0.673165	24.2567	NM_001114269	ACACA	1	106
Molecular function	GO:0046872	metal ion binding	33	7.99031	0.0193441	309	785	11048	1.50304	0.99987	0.673165	24.2567	NM_001204374	PRKCZ	12	106
Molecular function	GO:0046872	metal ion binding	33	7.99031	0.0193441	309	785	11048	1.50304	0.99987	0.673165	24.2567	NM_214249	ATP1A1	1	106
Molecular function	GO:0046872	metal ion binding	33	7.99031	0.0193441	309	785	11048	1.50304	0.99987	0.673165	24.2567	NM_001044603	PRKN	9	106
Molecular function	GO:0046872	metal ion binding	33	7.99031	0.0193441	309	785	11048	1.50304	0.99987	0.673165	24.2567	NM_213868	FCN2	1	106
Molecular function	GO:0046872	metal ion binding	33	7.99031	0.0193441	309	785	11048	1.50304	0.99987	0.673165	24.2567	NM_213908	ITGB2	4	106
Molecular function	GO:0046872	metal ion binding	33	7.99031	0.0193441	309	785	11048	1.50304	0.99987	0.673165	24.2567	NM_213968	ITGB1	1	106
Molecular function	GO:0046872	metal ion binding	33	7.99031	0.0193441	309	785	11048	1.50304	0.99987	0.673165	24.2567	NM_001194975	AGO2	5	106
Molecular function	GO:0046872	metal ion binding	33	7.99031	0.0193441	309	785	11048	1.50304	0.99987	0.673165	24.2567	NM_001134349	KLF15	1	106
Molecular function	GO:0046872	metal ion binding	33	7.99031	0.0193441	309	785	11048	1.50304	0.99987	0.673165	24.2567	NM_001195333	DIS3L2	3	106
Molecular function	GO:0046872	metal ion binding	33	7.99031	0.0193441	309	785	11048	1.50304	0.99987	0.673165	24.2567	NM_001190196	ARMC1	1	106
Molecular function	GO:0046872	metal ion binding	33	7.99031	0.0193441	309	785	11048	1.50304	0.99987	0.673165	24.2567	NM_001123217	ZNF217	3	106
Molecular function	GO:0046872	metal ion binding	33	7.99031	0.0193441	309	785	11048	1.50304	0.99987	0.673165	24.2567	NM_001244801	NUBP2	1	106
Molecular function	GO:0046872	metal ion binding	33	7.99031	0.0193441	309	785	11048	1.50304	0.99987	0.673165	24.2567	NM_001315730	JAZF1	9	106
Molecular function	GO:0046872	metal ion binding	33	7.99031	0.0193441	309	785	11048	1.50304	0.99987	0.673165	24.2567	NM_001105302	ACLY	1	106
Molecular function	GO:0046872	metal ion binding	33	7.99031	0.0193441	309	785	11048	1.50304	0.99987	0.673165	24.2567	NM_001134352	KLF3	4	106
Molecular function	GO:0046872	metal ion binding	33	7.99031	0.0193441	309	785	11048	1.50304	0.99987	0.673165	24.2567	NM_001114673	SALL4	3	106
Molecular function	GO:0046872	metal ion binding	33	7.99031	0.0193441	309	785	11048	1.50304	0.99987	0.673165	24.2567	NM_214148	CLCA1	6	106
Molecular function	GO:0046872	metal ion binding	33	7.99031	0.0193441	309	785	11048	1.50304	0.99987	0.673165	24.2567	NM_213979	FBP1	1	106
Molecular function	GO:0046872	metal ion binding	33	7.99031	0.0193441	309	785	11048	1.50304	0.99987	0.673165	24.2567	NM_001160092	SMYD3	1	106
Molecular function	GO:0046872	metal ion binding	33	7.99031	0.0193441	309	785	11048	1.50304	0.99987	0.673165	24.2567	NM_001123087	ZNF831	2	106
Molecular function	GO:0046872	metal ion binding	33	7.99031	0.0193441	309	785	11048	1.50304	0.99987	0.673165	24.2567	NM_214266	PRKAA2	1	106
Molecular function	GO:0046872	metal ion binding	33	7.99031	0.0193441	309	785	11048	1.50304	0.99987	0.673165	24.2567	NM_001206399	ACACB	2	106
Molecular function	GO:0046872	metal ion binding	33	7.99031	0.0193441	309	785	11048	1.50304	0.99987	0.673165	24.2567	NM_214267	CYBA	2	106
Molecular function	GO:0046872	metal ion binding	33	7.99031	0.0193441	309	785	11048	1.50304	0.99987	0.673165	24.2567	NM_213955	GALNS	9	106
Molecular function	GO:0046872	metal ion binding	33	7.99031	0.0193441	309	785	11048	1.50304	0.99987	0.673165	24.2567	NM_213954	ACO2	2	106
Molecular function	GO:0046872	metal ion binding	33	7.99031	0.0193441	309	785	11048	1.50304	0.99987	0.673165	24.2567	NM_001080206	FYN	1	106
Molecular function	GO:0046872	metal ion binding	33	7.99031	0.0193441	309	785	11048	1.50304	0.99987	0.673165	24.2567	NM_001134353	KLF6	2	106
Molecular function	GO:0008134	transcription factor binding	5	1.21065	0.0207579	309	38	11048	4.70448	0.999933	0.656122	25.7952	NM_213964	HTT	7	14
Molecular function	GO:0008134	transcription factor binding	5	1.21065	0.0207579	309	38	11048	4.70448	0.999933	0.656122	25.7952	NM_001114671	KEAP1	1	14
Molecular function	GO:0008134	transcription factor binding	5	1.21065	0.0207579	309	38	11048	4.70448	0.999933	0.656122	25.7952	NM_001044528	RNF4	1	14
Molecular function	GO:0008134	transcription factor binding	5	1.21065	0.0207579	309	38	11048	4.70448	0.999933	0.656122	25.7952	NM_001044576	NCOR2	3	14
Molecular function	GO:0008134	transcription factor binding	5	1.21065	0.0207579	309	38	11048	4.70448	0.999933	0.656122	25.7952	NM_001099933	SOX10	2	14
Molecular function	GO:0020037	heme binding	8	1.93705	0.0285645	309	106	11048	2.69842	0.999998	0.734808	33.7794	NM_001243304	CYP27A1	1	10
Molecular function	GO:0020037	heme binding	8	1.93705	0.0285645	309	106	11048	2.69842	0.999998	0.734808	33.7794	NM_214425	CYP4A21	2	10
Molecular function	GO:0020037	heme binding	8	1.93705	0.0285645	309	106	11048	2.69842	0.999998	0.734808	33.7794	NM_001184752	TPO	1	10
Molecular function	GO:0020037	heme binding	8	1.93705	0.0285645	309	106	11048	2.69842	0.999998	0.734808	33.7794	NM_214267	CYBA	2	10
Molecular function	GO:0020037	heme binding	8	1.93705	0.0285645	309	106	11048	2.69842	0.999998	0.734808	33.7794	NM_001206919	DGCR8	1	10
Molecular function	GO:0020037	heme binding	8	1.93705	0.0285645	309	106	11048	2.69842	0.999998	0.734808	33.7794	NM_001018033	GUCY1A1	1	10
Molecular function	GO:0020037	heme binding	8	1.93705	0.0285645	309	106	11048	2.69842	0.999998	0.734808	33.7794	NM_214295	NOS3	1	10
Molecular function	GO:0020037	heme binding	8	1.93705	0.0285645	309	106	11048	2.69842	0.999998	0.734808	33.7794	NM_214433	CYP21A2	1	10
Molecular function	GO:0003989	acetyl-CoA carboxylase activity	2	0.484262	0.0549819	309	2	11048	35.754	1	0.905067	55.2604	NM_001206399	ACACB	2	3
Molecular function	GO:0003989	acetyl-CoA carboxylase activity	2	0.484262	0.0549819	309	2	11048	35.754	1	0.905067	55.2604	NM_001114269	ACACA	1	3
Molecular function	GO:0004689	phosphorylase kinase activity	2	0.484262	0.0549819	309	2	11048	35.754	1	0.905067	55.2604	NM_001166317	PHKG2	3	4
Molecular function	GO:0004689	phosphorylase kinase activity	2	0.484262	0.0549819	309	2	11048	35.754	1	0.905067	55.2604	NM_001293144	PHKG1	1	4
Molecular function	GO:0031490	chromatin DNA binding	4	0.968523	0.0780331	309	36	11048	3.97267	1	0.954991	68.5111	NM_001083930	HR	1	10
Molecular function	GO:0031490	chromatin DNA binding	4	0.968523	0.0780331	309	36	11048	3.97267	1	0.954991	68.5111	NM_001135959	FOXO3	4	10
Molecular function	GO:0031490	chromatin DNA binding	4	0.968523	0.0780331	309	36	11048	3.97267	1	0.954991	68.5111	NM_001243867	RUVBL2	3	10
Molecular function	GO:0031490	chromatin DNA binding	4	0.968523	0.0780331	309	36	11048	3.97267	1	0.954991	68.5111	NM_001244562	H2AFY	2	10
Molecular function	GO:0043565	sequence-specific DNA binding	13	3.1477	0.0800623	309	273	11048	1.70257	1	0.947133	69.4826	NM_001114673	SALL4	3	27
Molecular function	GO:0043565	sequence-specific DNA binding	13	3.1477	0.0800623	309	273	11048	1.70257	1	0.947133	69.4826	NM_001256770	NLRP3	1	27
Molecular function	GO:0043565	sequence-specific DNA binding	13	3.1477	0.0800623	309	273	11048	1.70257	1	0.947133	69.4826	NM_001044536	FOXN3	2	27
Molecular function	GO:0043565	sequence-specific DNA binding	13	3.1477	0.0800623	309	273	11048	1.70257	1	0.947133	69.4826	NM_001297633	BCL11B	3	27
Molecular function	GO:0043565	sequence-specific DNA binding	13	3.1477	0.0800623	309	273	11048	1.70257	1	0.947133	69.4826	NM_001123087	ZNF831	2	27
Molecular function	GO:0043565	sequence-specific DNA binding	13	3.1477	0.0800623	309	273	11048	1.70257	1	0.947133	69.4826	NM_001285971	BMI1	1	27
Molecular function	GO:0043565	sequence-specific DNA binding	13	3.1477	0.0800623	309	273	11048	1.70257	1	0.947133	69.4826	NM_001135959	FOXO3	4	27
Molecular function	GO:0043565	sequence-specific DNA binding	13	3.1477	0.0800623	309	273	11048	1.70257	1	0.947133	69.4826	NM_001244456	ERG	1	27
Molecular function	GO:0043565	sequence-specific DNA binding	13	3.1477	0.0800623	309	273	11048	1.70257	1	0.947133	69.4826	NM_001097420	EPAS1	2	27
Molecular function	GO:0043565	sequence-specific DNA binding	13	3.1477	0.0800623	309	273	11048	1.70257	1	0.947133	69.4826	NM_001008481	NR3C1	1	27
Molecular function	GO:0043565	sequence-specific DNA binding	13	3.1477	0.0800623	309	273	11048	1.70257	1	0.947133	69.4826	NM_001123217	ZNF217	3	27
Molecular function	GO:0043565	sequence-specific DNA binding	13	3.1477	0.0800623	309	273	11048	1.70257	1	0.947133	69.4826	NM_001244338	HOXA10	3	27
Molecular function	GO:0043565	sequence-specific DNA binding	13	3.1477	0.0800623	309	273	11048	1.70257	1	0.947133	69.4826	NM_001258424	LMX1B	1	27
Molecular function	GO:0034235	GPI anchor binding	2	0.484262	0.0813323	309	3	11048	23.836	1	0.937662	70.0764	NM_214108	DPEP1	2	3
Molecular function	GO:0034235	GPI anchor binding	2	0.484262	0.0813323	309	3	11048	23.836	1	0.937662	70.0764	NM_001185136	PIGU	1	3
Molecular function	GO:1990239	steroid hormone binding	2	0.484262	0.0813323	309	3	11048	23.836	1	0.937662	70.0764	NM_001171541	ATP1A2	1	2
Molecular function	GO:1990239	steroid hormone binding	2	0.484262	0.0813323	309	3	11048	23.836	1	0.937662	70.0764	NM_001008481	NR3C1	1	2
Molecular function	GO:0034714	type III transforming growth factor beta receptor binding	2	0.484262	0.0813323	309	3	11048	23.836	1	0.937662	70.0764	NM_214198	TGFB3	1	2
Molecular function	GO:0034714	type III transforming growth factor beta receptor binding	2	0.484262	0.0813323	309	3	11048	23.836	1	0.937662	70.0764	NM_214015	TGFB1	1	2
Molecular function	GO:0034713	type I transforming growth factor beta receptor binding	2	0.484262	0.0813323	309	3	11048	23.836	1	0.937662	70.0764	NM_214198	TGFB3	1	2
Molecular function	GO:0034713	type I transforming growth factor beta receptor binding	2	0.484262	0.0813323	309	3	11048	23.836	1	0.937662	70.0764	NM_214015	TGFB1	1	2
Molecular function	GO:0004832	valine-tRNA ligase activity	2	0.484262	0.0813323	309	3	11048	23.836	1	0.937662	70.0764	NM_001195378	VARS	1	2
Molecular function	GO:0004832	valine-tRNA ligase activity	2	0.484262	0.0813323	309	3	11048	23.836	1	0.937662	70.0764	NM_001123214	VARS2	1	2
Molecular function	GO:0048763	calcium-induced calcium release activity	2	0.484262	0.0813323	309	3	11048	23.836	1	0.937662	70.0764	NM_001001534	RYR1	2	3
Molecular function	GO:0048763	calcium-induced calcium release activity	2	0.484262	0.0813323	309	3	11048	23.836	1	0.937662	70.0764	NM_001245979	PKD2	1	3
Molecular function	GO:0016491	oxidoreductase activity	6	1.45278	0.0919171	309	86	11048	2.49447	1	0.947346	74.6235	NM_001244532	DHRS11	1	9
Molecular function	GO:0016491	oxidoreductase activity	6	1.45278	0.0919171	309	86	11048	2.49447	1	0.947346	74.6235	NM_001244727	FDXR	1	9
Molecular function	GO:0016491	oxidoreductase activity	6	1.45278	0.0919171	309	86	11048	2.49447	1	0.947346	74.6235	NM_001129959	POR	3	9
Molecular function	GO:0016491	oxidoreductase activity	6	1.45278	0.0919171	309	86	11048	2.49447	1	0.947346	74.6235	NM_001171750	FADS2	1	9
Molecular function	GO:0016491	oxidoreductase activity	6	1.45278	0.0919171	309	86	11048	2.49447	1	0.947346	74.6235	NM_001167649	HSD17B2	1	9
Molecular function	GO:0016491	oxidoreductase activity	6	1.45278	0.0919171	309	86	11048	2.49447	1	0.947346	74.6235	NM_001253922	SARDH	2	9
Molecular function	GO:0000978	RNA polymerase II core promoter proximal region sequence-specific DNA binding	10	2.42131	0.0949618	309	195	11048	1.83354	1	0.94251	75.8072	NM_001243031	CC2D1A	4	31
Molecular function	GO:0000978	RNA polymerase II core promoter proximal region sequence-specific DNA binding	10	2.42131	0.0949618	309	195	11048	1.83354	1	0.94251	75.8072	NM_001297633	BCL11B	3	31
Molecular function	GO:0000978	RNA polymerase II core promoter proximal region sequence-specific DNA binding	10	2.42131	0.0949618	309	195	11048	1.83354	1	0.94251	75.8072	NM_001113452	NFATC2	5	31
Molecular function	GO:0000978	RNA polymerase II core promoter proximal region sequence-specific DNA binding	10	2.42131	0.0949618	309	195	11048	1.83354	1	0.94251	75.8072	NM_001315712	GLI2	10	31
Molecular function	GO:0000978	RNA polymerase II core promoter proximal region sequence-specific DNA binding	10	2.42131	0.0949618	309	195	11048	1.83354	1	0.94251	75.8072	NM_001243819	HSF1	1	31
Molecular function	GO:0000978	RNA polymerase II core promoter proximal region sequence-specific DNA binding	10	2.42131	0.0949618	309	195	11048	1.83354	1	0.94251	75.8072	NM_001008481	NR3C1	1	31
Molecular function	GO:0000978	RNA polymerase II core promoter proximal region sequence-specific DNA binding	10	2.42131	0.0949618	309	195	11048	1.83354	1	0.94251	75.8072	NM_001142669	TEAD1	1	31
Molecular function	GO:0000978	RNA polymerase II core promoter proximal region sequence-specific DNA binding	10	2.42131	0.0949618	309	195	11048	1.83354	1	0.94251	75.8072	NM_001123217	ZNF217	3	31
Molecular function	GO:0000978	RNA polymerase II core promoter proximal region sequence-specific DNA binding	10	2.42131	0.0949618	309	195	11048	1.83354	1	0.94251	75.8072	NM_001099933	SOX10	2	31
Molecular function	GO:0000978	RNA polymerase II core promoter proximal region sequence-specific DNA binding	10	2.42131	0.0949618	309	195	11048	1.83354	1	0.94251	75.8072	NM_001244285	FUBP3	1	31
Molecular function	GO:0005496	steroid binding	3	0.726392	0.097078	309	19	11048	5.64538	1	0.936149	76.5994	NM_213739	PAQR7	1	3
Molecular function	GO:0005496	steroid binding	3	0.726392	0.097078	309	19	11048	5.64538	1	0.936149	76.5994	NM_001008481	NR3C1	1	3
Molecular function	GO:0005496	steroid binding	3	0.726392	0.097078	309	19	11048	5.64538	1	0.936149	76.5994	NM_214433	CYP21A2	1	3
